# Supplementary material for: MicroRNA-720 promotes in vitro cell migration by targeting Rab35 expression in cervical cancer cells
Source: Cell Biosci. 2015 Sep 25;5:56. doi: 10.1186/s13578-015-0047-5 (PMC4583841; doi:10.1186/s13578-015-0047-5)
Supplement: Supplementary file 1 — 10.1186/s13578-015-0047-5 Table S1. Results of microarray analysis. [file 13578_2015_47_MOESM1_ESM.xls]

## Sheet: Directions
	M720: pre-miR-720
	Ctrl: pre-miR-Ctrl
	Probe_Set_ID: the Affymetrix gene probe ID (Human Genome U133 Plus 2.0 Array)
	p-value(M720 vs Ctrl): p-value after pre-miR-720 group (M720) compare with pre-miR-Ctrl (Ctrl) using T-test statistical analysis
	FCAbsolute(M720 vs Ctrl): the absolute fold change (FC) of the difference between per-miR-720 group (M720) and pre-miR-Ctrl group (Ctrl)
	regulation(M720 vs Ctrl): the regulation (up / down) between per-miR-720 group (M720) and pre-miR-Ctrl group (Ctrl)
	M720-S1_NS: the binary logarithm (log2 n) of the normalized signals (NS) of pre-miR-720 group Sample-1
	M720-S2_NS: the binary logarithm (log2 n) of the normalized signals (NS) of pre-miR-720 group Sample-2
	M720-S3_NS: the binary logarithm (log2 n) of the normalized signals (NS) of pre-miR-720 group Sample-3
	M720-S1_call: the sample detection of pre-miR-720 group Sample-1 (A - no significant difference between the probe signals and background; P - significant difference between the probe signals and background; M - fall in between A and P)
	M720-S2_call: the sample detection of pre-miR-720 group Sample-2 (A - no significant difference between the probe signals and background; P - significant difference between the probe signals and background; M - fall in between A and P)
	M720-S3_call: the sample detection of pre-miR-720 group Sample-3 (A - no significant difference between the probe signals and background; P - significant difference between the probe signals and background; M - fall in between A and P)
	Ctrl-S1_NS: the binary logarithm (log2 n) of the normalized signals (NS) of pre-miR-Ctrl group Sample-1
	Ctrl-S2_NS: the binary logarithm (log2 n) of the normalized signals (NS) of pre-miR-Ctrl group Sample-2
	Ctrl-S3_NS: the binary logarithm (log2 n) of the normalized signals (NS) of pre-miR-Ctrl group Sample-3
	Ctrl-S1_call: the sample detection of pre-miR-Ctrl group Sample-1 (A - no significant difference between the probe signals and background; P - significant difference between the probe signals and background; M - fall in between A and P)
	Ctrl-S2_call: the sample detection of pre-miR-Ctrl group Sample-2 (A - no significant difference between the probe signals and background; P - significant difference between the probe signals and background; M - fall in between A and P)
	Ctrl-S3_call: the sample detection of pre-miR-Ctrl group Sample-3 (A - no significant difference between the probe signals and background; P - significant difference between the probe signals and background; M - fall in between A and P)

## Sheet: pre-miR-720 vs pre-miR-Ctrl
Probe_Set_ID	p-value(M720 vs Ctrl)	FCAbsolute(M720 vs Ctrl)	regulation(M720 vs Ctrl)	M720-S1_NS	M720-S2_NS	M720-S3_NS	M720-S1_call	M720-S2_call	M720-S3_call	Ctrl-S1_NS	Ctrl-S2_NS	Ctrl-S3_NS	Ctrl-S1_call	Ctrl-S2_call	Ctrl-S3_call
1007_s_at	0.0114932	2.16601	up	10.4557	10.7358	10.9071	P	P	P	9.5858	9.62639	9.54125	P	P	P
1053_at	0.679047	1.03162	up	11.4467	11.55	11.4986	P	P	P	11.5003	11.5831	11.2771	P	P	P
117_at	0.476234	1.65956	up	5.53384	5.57055	5.12753	A	A	A	5.08011	5.8892	3.07022	A	A	A
121_at	0.599071	1.06954	down	8.41858	8.66928	8.30043	P	P	P	8.70721	8.30006	8.67201	P	P	P
1255_g_at	0.168257	2.85638	up	5.09163	4.72269	2.7677	A	A	A	2.88127	2.58865	2.56953	A	A	A
1294_at	0.113946	1.30734	up	6.8506	6.75664	6.94787	A	A	A	6.74446	6.43147	6.21928	A	A	A
1316_at	0.833752	1.0505	down	7.27709	7.35805	6.88003	P	P	P	7.75819	7.14653	6.82368	P	P	P
1320_at	0.946414	1.05717	up	4.11768	2.95168	5.4142	A	A	A	5.70901	3.76748	2.76644	A	A	A
1405_i_at	0.000841	15.1366	up	5.72605	4.94067	5.53228	P	A	P	1.70169	1.39139	1.34602	A	A	A
1431_at	0.0252833	2.03161	up	6.95423	6.87118	6.98103	P	P	P	5.67093	5.81069	6.25694	P	P	P
1438_at	0.213945	1.60375	up	4.97204	6.01216	5.61053	A	A	A	4.57749	4.43487	5.53802	A	A	A
1487_at	0.269161	1.08047	up	9.77171	9.60162	9.73587	P	P	P	9.60766	9.46503	9.70152	P	P	P
1494_f_at	0.857316	1.02644	up	6.61459	6.59833	6.59122	A	A	A	6.48603	6.28997	6.91519	A	A	A
1598_g_at	0.0427605	1.24325	up	8.93168	8.97453	9.1921	P	P	P	8.81191	8.58407	8.75999	P	P	P
160020_at	0.239497	1.40848	up	6.95678	7.00312	7.1249	P	P	P	6.66659	5.96063	6.97516	P	M	P
1729_at	0.622241	1.08214	up	8.20709	7.95009	8.13707	P	P	P	8.1646	8.18394	7.60405	P	P	P
1773_at	0.874994	1.03679	down	7.10766	7.37589	6.63895	A	A	A	7.20829	6.66001	7.41057	A	A	A
177_at	0.859235	1.02658	up	6.27081	5.8616	5.68234	P	P	A	5.90187	5.74389	6.05545	P	P	P
179_at	0.89074	1.02798	up	7.76413	8.43255	8.367	A	A	A	7.81211	8.30099	8.33113	A	M	A
1861_at	0.267322	1.0787	up	8.80357	8.8369	9.03259	P	P	P	8.73936	8.75053	8.85529	P	P	P
200000_s_at	0.232572	1.08599	up	12.7348	12.6108	12.4873	P	P	P	12.5431	12.4939	12.4389	P	P	P
200001_at	0.671087	1.02364	up	11.3795	11.4647	11.5644	P	P	P	11.3604	11.5322	11.4148	P	P	P
200002_at	0.0354715	1.32685	up	15.5211	15.1949	15.2455	P	P	P	15.0268	14.778	14.9327	P	P	P
200003_s_at	0.156092	1.19605	up	15.7813	15.3663	15.5201	P	P	P	15.3956	15.163	15.3343	P	P	P
200004_at	0.0101338	1.24276	down	14.0019	13.9333	13.8839	P	P	P	14.3457	14.1683	14.2458	P	P	P
200005_at	0.180079	1.11272	up	14.0808	13.8096	13.9463	P	P	P	13.8734	13.7258	13.7752	P	P	P
200006_at	0.114766	1.14112	up	14.8696	14.767	14.8068	P	P	P	14.771	14.5831	14.5179	P	P	P
200007_at	0.35266	1.05407	up	13.8807	13.7549	13.7799	P	P	P	13.8476	13.6619	13.6781	P	P	P
200008_s_at	0.0271898	1.44565	down	11.1887	10.7774	10.9591	P	P	P	11.3383	11.5129	11.6693	P	P	P
200009_at	0.921357	1.00635	down	13.3194	13.1168	13.1906	P	P	P	13.2955	13.2664	13.0922	P	P	P
200010_at	0.0316666	1.31054	up	15.5515	15.2522	15.2963	P	P	P	15.0959	14.8973	14.9363	P	P	P
200011_s_at	0.14568	1.05745	up	11.1896	11.2333	11.269	P	P	P	11.1286	11.101	11.2205	P	P	P
200012_x_at	0.117421	1.27399	up	15.2911	14.8734	15.0178	P	P	P	14.8573	14.4612	14.8157	P	P	P
200013_at	0.0660136	1.26231	up	15.9466	15.6172	15.6589	P	P	P	15.4861	15.3296	15.3988	P	P	P
200014_s_at	0.11286	1.09076	down	14.1075	14.0369	14.0325	P	P	P	14.2321	14.0843	14.2365	P	P	P
200015_s_at	0.0336233	1.22475	down	13.475	13.4349	13.3962	P	P	P	13.855	13.6817	13.6469	P	P	P
200016_x_at	0.0583168	1.29061	up	15.7211	15.3748	15.4074	P	P	P	15.1877	15.003	15.2084	P	P	P
200017_at	0.111378	1.25805	up	15.8455	15.3975	15.5685	P	P	P	15.4242	15.137	15.2567	P	P	P
200018_at	0.0752664	1.27552	up	15.8497	15.4526	15.597	P	P	P	15.4414	15.2042	15.2005	P	P	P
200019_s_at	0.181664	1.13884	up	15.276	14.9909	15.0007	P	P	P	14.9933	14.78	14.9315	P	P	P
200020_at	0.49567	1.04744	up	12.8402	12.706	12.6257	P	P	P	12.7566	12.6763	12.5384	P	P	P
200021_at	0.99471	1.00082	down	14.6745	14.4631	14.5216	P	P	P	14.7093	14.2542	14.6993	P	P	P
200022_at	0.0245143	1.28222	up	15.6523	15.4098	15.4303	P	P	P	15.263	15.0704	15.083	P	P	P
200023_s_at	0.455311	1.08017	up	14.5449	14.194	14.2178	P	P	P	14.3352	14.1786	14.1093	P	P	P
200024_at	0.109379	1.19756	up	15.2625	14.9395	14.9748	P	P	P	14.9127	14.7148	14.7691	P	P	P
200025_s_at	0.0735042	1.28866	up	15.9087	15.54	15.5874	P	P	P	15.4798	15.3085	15.1503	P	P	P
200026_at	0.0435332	1.33023	up	15.6369	15.2769	15.3488	P	P	P	15.1607	14.8967	14.9702	P	P	P
200027_at	0.167205	1.08248	down	13.2649	13.1409	13.096	P	P	P	13.2575	13.2186	13.3687	P	P	P
200028_s_at	0.00157234	1.50859	down	12.885	12.7614	12.688	P	P	P	13.4183	13.2734	13.4224	P	P	P
200029_at	0.0899544	1.26064	up	15.5753	15.1668	15.3082	P	P	P	15.1332	14.9566	14.958	P	P	P
200030_s_at	0.0288304	1.4171	up	14.8862	14.5461	14.5465	P	P	P	14.2296	14.0382	14.2023	P	P	P
200031_s_at	0.0927229	1.25219	up	16.0084	15.6255	15.691	P	P	P	15.5631	15.349	15.4393	P	P	P
200032_s_at	0.0622334	1.31705	up	15.8783	15.4906	15.5455	P	P	P	15.3621	15.1684	15.192	P	P	P
200033_at	0.651128	1.05554	down	14.3298	14.0851	14.0566	P	P	P	14.4144	14.3134	13.9777	P	P	P
200034_s_at	0.0632093	1.26108	up	15.7219	15.3923	15.4348	P	P	P	15.2683	15.2294	15.0473	P	P	P
200035_at	0.890833	1.00943	up	10.2816	10.4923	10.4364	P	P	P	10.3665	10.2858	10.5174	P	P	P
200036_s_at	0.118449	1.17721	up	15.2984	14.9775	15.0666	P	P	P	14.9815	14.7751	14.8798	P	P	P
200037_s_at	0.00333355	1.33143	down	13.4553	13.5402	13.4315	P	P	P	13.905	13.8685	13.8924	P	P	P
200038_s_at	0.0703185	1.30026	up	15.7372	15.3503	15.4021	P	P	P	15.2858	14.9967	15.0707	P	P	P
200039_s_at	0.0299296	1.24032	up	13.9237	13.7477	13.694	P	P	P	13.5404	13.4621	13.4308	P	P	P
200040_at	0.749754	1.02111	up	14.0156	13.8993	13.9385	P	P	P	14.0326	13.9604	13.77	P	P	P
200041_s_at	0.506985	1.03455	up	12.5037	12.4055	12.4936	P	P	P	12.3247	12.4081	12.5231	P	P	P
200042_at	0.609273	1.03461	down	12.1846	11.976	11.9819	P	P	P	12.1158	11.9919	12.1821	P	P	P
200043_at	0.0471849	1.17662	up	14.6397	14.569	14.7358	P	P	P	14.5263	14.3043	14.41	P	P	P
200044_at	0.601274	1.04004	down	14.1346	14.0623	14.1264	P	P	P	14.3184	14.0035	14.1712	P	P	P
200045_at	0.00431926	1.35493	up	11.1818	11.3595	11.3059	P	P	P	10.7661	10.947	10.8194	P	P	P
200046_at	0.324658	1.09948	up	13.4609	13.5125	13.5923	P	P	P	13.5324	13.4423	13.1806	P	P	P
200047_s_at	0.967482	1.00299	up	13.656	13.7067	13.6442	P	P	P	13.7747	13.7382	13.4811	P	P	P
200048_s_at	0.00548675	1.18091	down	13.7895	13.7871	13.8109	P	P	P	14.076	13.9945	14.0368	P	P	P
200049_at	0.970642	1.00366	up	10.4435	10.2234	10.0466	P	P	P	10.31	10.2879	10.0998	P	P	P
200050_at	0.0136525	1.34097	up	13.2401	13.0067	13.0733	P	P	P	12.7831	12.5418	12.7253	P	P	P
200051_at	0.222131	1.13551	down	10.0695	10.4143	10.3536	P	P	P	10.4394	10.385	10.563	P	P	P
200052_s_at	0.0100106	1.17109	down	13.3241	13.3369	13.3227	P	P	P	13.6	13.5133	13.5539	P	P	P
200053_at	0.009775	1.27535	up	11.6221	11.5924	11.4381	P	P	P	11.2365	11.2417	11.1217	P	P	P
200054_at	0.627302	1.02883	down	10.8499	10.7451	10.9907	P	P	P	10.8664	10.9151	10.9273	P	P	P
200055_at	0.0421017	1.17933	down	12.1796	12.2698	12.3584	P	P	P	12.5194	12.4976	12.5046	P	P	P
200056_s_at	0.0395314	1.19435	down	10.8771	11.099	10.9939	P	P	P	11.1402	11.3219	11.2767	P	P	P
200057_s_at	0.125935	1.08112	up	14.5268	14.4414	14.4297	P	P	P	14.4121	14.2609	14.3873	P	P	P
200058_s_at	0.00981641	1.30595	up	12.9252	13.0643	13.072	P	P	P	12.6382	12.6086	12.6593	P	P	P
200059_s_at	0.162498	1.13719	up	14.821	14.529	14.5847	P	P	P	14.5457	14.4236	14.4089	P	P	P
200060_s_at	0.0224133	1.10635	up	13.5681	13.6215	13.659	P	P	P	13.4989	13.4104	13.5019	P	P	P
200061_s_at	0.0815229	1.29871	up	15.5228	15.0846	15.2215	P	P	P	15.0267	14.8102	14.8607	P	P	P
200062_s_at	0.0976053	1.26551	up	15.749	15.3535	15.3875	P	P	P	15.2765	15.066	15.1284	P	P	P
200063_s_at	0.0717414	1.3165	up	15.6828	15.2548	15.3698	P	P	P	15.1534	14.9486	15.0152	P	P	P
200064_at	0.0776768	1.28083	up	14.4225	14.0739	14.1409	P	P	P	13.8687	13.8624	13.8349	P	P	P
200065_s_at	0.183231	1.30057	up	14.5865	13.9371	14.1244	P	P	P	13.911	13.8438	13.7558	P	P	P
200066_at	0.0108216	1.27682	up	11.7613	11.5772	11.7376	P	P	P	11.3759	11.2694	11.3731	P	P	P
200067_x_at	0.598944	1.04048	down	12.3082	12.3069	12.4848	P	P	P	12.5829	12.3253	12.3636	P	P	P
200068_s_at	0.0292531	1.1462	down	13.6933	13.5399	13.5826	P	P	P	13.7996	13.7527	13.8541	P	P	P
200069_at	0.0761983	1.10664	down	10.4626	10.3243	10.4591	P	P	P	10.48	10.5944	10.6101	P	P	P
200070_at	0.155288	1.28	up	9.33446	9.77123	9.8789	P	P	P	9.18865	9.38416	9.34334	P	P	P
200071_at	0.0555368	1.14624	down	12.515	12.4729	12.4723	P	P	P	12.7781	12.6756	12.5971	P	P	P
200072_s_at	0.81146	1.01322	down	13.1473	13.0356	13.0691	P	P	P	13.0399	13.0364	13.2324	P	P	P
200073_s_at	0.191119	1.09321	down	14.174	14.1653	14.1343	P	P	P	14.4165	14.2482	14.1947	P	P	P
200074_s_at	0.0482671	1.26917	up	15.3403	15.0349	15.0765	P	P	P	14.9391	14.7335	14.7474	P	P	P
200075_s_at	0.910424	1.00739	down	12.3182	12.4514	12.5818	P	P	P	12.5299	12.3835	12.4698	P	P	P
200076_s_at	0.0200473	1.40029	up	11.2177	11.4824	11.5251	P	P	P	10.902	11.0215	10.8445	P	P	P
200077_s_at	0.0861579	1.2051	up	15.2083	14.908	14.9925	P	P	P	14.8089	14.7663	14.7261	P	P	P
200078_s_at	0.178356	1.1064	down	12.4298	12.4396	12.3978	P	P	P	12.5537	12.7004	12.4508	P	P	P
200079_s_at	0.523775	1.0442	up	12.842	12.6055	12.6513	P	P	P	12.6658	12.7075	12.5384	P	P	P
200080_s_at	0.168615	1.13245	up	15.3697	15.0887	15.1316	P	P	P	15.0686	14.9127	15.0704	P	P	P
200081_s_at	0.0680863	1.30069	up	15.7112	15.311	15.4162	P	P	P	15.195	14.9948	15.1107	P	P	P
200082_s_at	0.181907	1.18775	up	15.6434	15.2221	15.3618	P	P	P	15.2911	15.0053	15.1861	P	P	P
200083_at	0.0522313	1.1237	down	12.3129	12.3899	12.3328	P	P	P	12.5904	12.523	12.4269	P	P	P
200084_at	0.209629	1.05826	down	13.1693	13.2227	13.16	P	P	P	13.3504	13.2538	13.1929	P	P	P
200085_s_at	0.105987	1.05828	down	13.8558	13.7823	13.799	P	P	P	13.9521	13.8839	13.8462	P	P	P
200086_s_at	0.117516	1.11805	up	14.2024	14.1343	14.1939	P	P	P	14.1429	13.936	13.9688	P	P	P
200087_s_at	0.0238316	1.24042	down	13.5986	13.4498	13.4051	P	P	P	13.9243	13.7384	13.7234	P	P	P
200088_x_at	0.0480512	1.2708	up	15.8231	15.499	15.5936	P	P	P	15.4104	15.1938	15.2744	P	P	P
200089_s_at	0.0491323	1.26349	up	15.8588	15.5632	15.5918	P	P	P	15.4688	15.2586	15.2741	P	P	P
200090_at	0.673004	1.0379	up	13.0831	13.0858	12.9514	P	P	P	13.1897	12.9297	12.8399	P	P	P
200091_s_at	0.0795185	1.18611	up	15.3358	15.0784	15.1123	P	P	P	15.0552	14.8369	14.8957	P	P	P
200092_s_at	0.0322937	1.25473	up	15.6894	15.4384	15.4717	P	P	P	15.3164	15.1318	15.1692	P	P	P
200093_s_at	0.906077	1.00608	up	14.3144	14.2887	14.3489	P	P	P	14.4081	14.1885	14.3292	P	P	P
200094_s_at	0.0295502	1.41103	up	15.408	15.0501	15.0756	P	P	P	14.7595	14.5067	14.7773	P	P	P
200095_x_at	0.0359741	1.39467	up	15.9717	15.6192	15.6378	P	P	P	15.283	15.1649	15.3411	P	P	P
200096_s_at	0.212624	1.19062	up	12.6507	12.2535	12.7057	P	P	P	12.3432	12.3234	12.1882	P	P	P
200097_s_at	0.136265	1.1609	down	13.8455	13.8577	13.7494	P	P	P	14.1562	14.0929	13.8492	P	P	P
200098_s_at	0.0780916	1.15414	down	13.1791	12.9867	12.9996	P	P	P	13.2734	13.2523	13.2602	P	P	P
200099_s_at	0.0896701	1.29503	up	16.1179	15.692	15.7567	P	P	P	15.6376	15.488	15.322	P	P	P
200593_s_at	0.0309791	1.21556	down	12.573	12.4992	12.5435	P	P	P	12.7669	12.7539	12.9398	P	P	P
200594_x_at	0.0342061	1.10092	down	13.8034	13.9005	13.7999	P	P	P	13.9824	13.9203	14.0171	P	P	P
200595_s_at	0.104549	1.07245	down	13.3304	13.4611	13.3743	P	P	P	13.4831	13.5193	13.4662	P	P	P
200596_s_at	0.161443	1.178	up	12.1777	11.7935	11.9125	P	P	P	11.8252	11.6286	11.721	P	P	P
200597_at	0.797333	1.01794	down	10.6149	10.5216	10.5763	P	P	P	10.4272	10.6987	10.6639	P	P	P
200598_s_at	0.695538	1.09349	up	12.0439	11.6182	11.877	P	P	P	12.2309	11.6061	11.3152	P	P	P
200599_s_at	0.732314	1.03351	down	13.8527	13.5315	13.8152	P	P	P	13.9121	13.7938	13.6362	P	P	P
200600_at	0.157034	1.07366	up	12.0159	12.1695	12.0422	P	P	P	11.9928	11.9737	11.9535	P	P	P
200601_at	0.427233	1.08172	up	9.30332	9.35556	9.07827	P	P	P	8.94458	9.25983	9.19276	P	P	P
200602_at	0.384796	1.05604	up	11.2106	11.4478	11.3267	P	P	P	11.3202	11.1957	11.2332	P	P	P
200603_at	0.375245	1.103	down	12.4856	12.5268	12.5602	P	P	P	12.7916	12.7896	12.4156	P	P	P
200604_s_at	0.0626888	1.18248	down	9.46221	9.2273	9.3983	P	P	P	9.68865	9.64278	9.48183	P	P	P
200605_s_at	0.029133	1.53472	down	11.5312	11.1051	11.3111	P	P	P	11.903	11.8914	12.0068	P	P	P
200606_at	0.278426	1.16337	down	12.8475	12.6884	12.5748	P	P	P	13.018	13.113	12.6346	P	P	P
200607_s_at	0.208244	1.53791	down	10.0683	9.26381	9.07301	P	P	P	10.581	9.61322	10.0738	P	P	P
200608_s_at	0.0421857	1.22556	down	13.1082	13.0658	13.1102	P	P	P	13.3451	13.5185	13.3009	P	P	P
200609_s_at	0.202898	1.08248	up	11.7714	11.8896	11.6771	P	P	P	11.6268	11.6269	11.7414	P	P	P
200610_s_at	0.77647	1.02868	down	14.5235	14.3241	14.2577	P	P	P	14.484	14.198	14.5457	P	P	P
200611_s_at	0.0158308	1.19907	up	10.8416	10.9716	10.9982	P	P	P	10.6194	10.6985	10.7077	P	P	P
200612_s_at	0.00724056	1.6773	down	10.7036	10.3328	10.4253	P	P	P	11.2293	11.3798	11.091	P	P	P
200613_at	0.00573433	1.24293	down	10.6509	10.762	10.6786	P	P	P	11.0601	10.9236	11.0491	P	P	P
200614_at	0.247487	1.0902	down	14.0668	13.843	13.8385	P	P	P	14.1322	13.97	14.0199	P	P	P
200615_s_at	0.0526428	1.10349	up	10.112	10.0387	10.1772	P	P	P	10.0056	9.90421	9.99185	P	P	P
200616_s_at	0.0360805	1.13089	up	11.8612	11.8674	11.9441	P	P	P	11.7368	11.7757	11.6278	P	P	P
200617_at	0.463689	1.07626	up	9.20444	9.31883	9.5842	P	P	P	9.15026	9.29704	9.34211	P	P	P
200618_at	0.445702	1.08844	up	10.7462	11.0698	10.8273	P	P	P	10.9503	10.7459	10.5803	P	P	P
200619_at	0.174521	1.15923	up	12.3113	11.9642	12.0581	P	P	P	11.8994	11.8773	11.9174	P	P	P
200620_at	0.855339	1.00745	down	12.3339	12.191	12.231	P	P	P	12.2815	12.3113	12.1953	P	P	P
200621_at	0.923205	1.03723	down	7.08618	7.31292	5.83851	A	P	A	6.69803	7.18187	6.51592	P	M	P
200622_x_at	0.517393	1.05821	up	10.8296	10.9437	10.8599	P	P	P	10.8988	10.8991	10.5904	P	P	P
200623_s_at	0.169353	1.06235	down	10.5684	10.6906	10.7037	P	P	P	10.7249	10.7795	10.7201	P	P	P
200624_s_at	0.00633218	1.2998	down	12.7681	12.6971	12.6377	P	P	P	13.0991	12.9776	13.1611	P	P	P
200625_s_at	0.138078	1.09504	down	11.8543	11.9443	11.9736	P	P	P	12.1597	11.9623	12.0432	P	P	P
200626_s_at	0.739824	1.02588	down	13.7885	13.6314	13.495	P	P	P	13.776	13.6733	13.5762	P	P	P
200627_at	0.232787	1.13357	up	15.1776	14.8547	14.9717	P	P	P	14.9889	14.7766	14.6959	P	P	P
200628_s_at	0.759237	1.02028	down	9.97297	10.083	10.241	P	P	P	10.0716	10.196	10.1162	P	P	P
200629_at	0.00175157	1.33781	down	10.3853	10.5013	10.3853	P	P	P	10.7909	10.8162	10.9244	P	P	P
200630_x_at	0.267546	1.1545	up	15.0911	14.7508	14.8174	P	P	P	14.8837	14.6922	14.4616	P	P	P
200631_s_at	0.306617	1.05183	up	14.4137	14.2706	14.2978	P	P	P	14.3416	14.1981	14.2237	P	P	P
200632_s_at	0.000558	1.67164	up	12.494	12.3468	12.399	P	P	P	11.7801	11.6253	11.6107	P	P	P
200633_at	0.0989682	1.25405	up	15.8238	15.4237	15.5004	P	P	P	15.3783	15.1706	15.2193	P	P	P
200634_at	0.0315515	1.12034	up	13.3792	13.4287	13.5015	P	P	P	13.2759	13.2937	13.2481	P	P	P
200635_s_at	0.363827	1.13305	up	11.1717	10.9169	10.8941	P	P	P	11.1044	10.7024	10.6353	P	P	P
200636_s_at	0.150198	1.17644	up	12.3059	12.4694	12.3043	P	P	P	12.3388	12.0512	11.9863	P	P	P
200637_s_at	0.952385	1.00624	down	9.54876	9.33916	9.4839	P	P	P	9.35847	9.71263	9.32764	P	P	P
200638_s_at	0.0155957	1.42413	down	13.0282	12.773	12.8206	P	P	P	13.4001	13.3344	13.4174	P	P	P
200639_s_at	0.193068	1.16642	down	13.1425	13.5023	13.4832	P	P	P	13.5865	13.7217	13.4861	P	P	P
200640_at	0.0252363	1.25433	down	12.8443	12.7682	12.7916	P	P	P	13.0379	13.0962	13.2507	P	P	P
200641_s_at	0.110182	1.1969	down	12.2655	11.942	12	P	P	P	12.2996	12.2936	12.3921	P	P	P
200642_at	0.0348307	1.1637	up	15.0019	14.8388	14.8856	P	P	P	14.79	14.6404	14.6398	P	P	P
200643_at	0.0372951	1.46958	up	10.3408	10.4618	10.4497	P	P	P	9.81025	9.67669	10.0992	P	P	P
200644_at	0.0259066	1.1318	down	13.4024	13.4824	13.5265	P	P	P	13.6708	13.6554	13.621	P	P	P
200645_at	0.107784	1.11331	up	13.2447	13.3297	13.2876	P	P	P	13.2033	13.1807	13.0134	P	P	P
200646_s_at	0.91676	1.02019	down	7.09164	7.72126	7.16056	P	P	P	7.19933	7.68231	7.17832	P	P	P
200647_x_at	0.00905628	1.0702	down	13.7556	13.7263	13.7574	P	P	P	13.836	13.8227	13.8741	P	P	P
200648_s_at	0.140093	1.15868	down	10.4895	10.2487	10.2068	P	P	P	10.5377	10.3952	10.6496	P	P	P
200649_at	0.635805	1.10488	down	7.63982	7.68526	7.90453	P	P	P	7.4293	7.9241	8.30789	P	P	P
200650_s_at	0.0890274	1.24521	up	15.5802	15.2124	15.278	P	P	P	15.1567	14.9558	15.009	P	P	P
200651_at	0.0618131	1.3339	up	15.7464	15.3265	15.4532	P	P	P	15.1711	14.9882	15.1198	P	P	P
200652_at	0.208892	1.05049	up	12.8486	12.9063	12.8981	P	P	P	12.8848	12.7474	12.8077	P	P	P
200653_s_at	0.0837176	1.10323	up	13.6295	13.7198	13.6581	P	P	P	13.6161	13.4454	13.5207	P	P	P
200654_at	0.000859	1.26209	down	12.8414	12.8048	12.8196	P	P	P	13.2002	13.1339	13.1391	P	P	P
200655_s_at	0.717866	1.01609	down	13.3647	13.533	13.516	P	P	P	13.5271	13.4964	13.4594	P	P	P
200656_s_at	0.0363466	1.22334	down	11.193	11.4248	11.3316	P	P	P	11.5127	11.5762	11.733	P	P	P
200657_at	0.0968722	1.22794	up	15.2572	14.8806	15.0293	P	P	P	14.9013	14.6961	14.681	P	P	P
200658_s_at	0.144714	1.10673	down	13.4455	13.3636	13.3942	P	P	P	13.6782	13.4703	13.4938	P	P	P
200659_s_at	0.00124259	1.50139	down	10.1244	10.2437	10.065	P	P	P	10.6652	10.7991	10.7277	P	P	P
200660_at	7.95e-05	1.87555	up	10.4203	10.5393	10.5315	P	P	P	9.66077	9.58362	9.52478	P	P	P
200661_at	0.126845	1.07685	up	10.2247	10.3801	10.2952	P	P	P	10.163	10.2262	10.1905	P	P	P
200662_s_at	0.822914	1.01253	down	14.9213	14.7216	14.7645	P	P	P	14.902	14.7532	14.8061	P	P	P
200663_at	0.027357	1.21639	up	13.1558	13.1696	13.2599	P	P	P	13.0217	12.91	12.8058	P	P	P
200664_s_at	0.786609	1.01779	up	10.468	10.2321	10.2137	P	P	P	10.2551	10.2939	10.2885	P	P	P
200665_s_at	0.0271893	1.60045	up	7.5147	8.00464	7.941	P	P	P	6.98023	7.35254	7.09213	P	P	P
200666_s_at	0.00555904	1.08954	up	11.1734	11.1667	11.1379	P	P	P	11.0049	11.0623	11.0398	P	P	P
200667_at	0.0968107	1.11695	down	12.5446	12.4061	12.3996	P	P	P	12.6167	12.5094	12.7028	P	P	P
200668_s_at	0.0247122	1.19069	down	13.677	13.5292	13.5545	P	P	P	13.9428	13.7614	13.8119	P	P	P
200669_s_at	0.395502	1.09953	down	13.4012	13.4362	13.3953	P	P	P	13.7494	13.5823	13.3117	P	P	P
200670_at	0.00554871	1.65562	down	10.5149	10.8012	10.7332	P	P	P	11.3358	11.2883	11.6074	P	P	P
200671_s_at	0.224404	1.54108	down	5.3645	6.29551	6.57314	A	A	A	6.37569	6.85041	6.87887	A	A	A
200672_x_at	0.556271	1.09132	up	9.01386	9.05077	9.09355	P	P	P	8.71524	9.28383	8.7809	P	P	P
200673_at	0.901897	1.01097	down	13.6288	13.5558	13.484	P	P	P	13.693	13.6667	13.3561	P	P	P
200674_s_at	0.0892156	1.29678	up	15.5513	15.0898	15.3341	P	P	P	15.0468	14.8366	14.967	P	P	P
200675_at	0.803986	1.02364	down	13.1398	12.9874	13.045	P	P	P	13.2292	13.1801	12.8641	P	P	P
200676_s_at	0.765441	1.02187	down	9.13965	8.87167	8.96813	P	P	P	9.13446	8.94094	8.99771	P	P	P
200677_at	0.00273404	1.05748	down	11.9461	11.9616	11.9461	P	P	P	12.032	12.0171	12.0466	P	P	P
200678_x_at	0.509495	1.03064	up	11.0536	11.1429	11.1563	P	P	P	11.0848	11.1543	10.9831	P	P	P
200679_x_at	0.185923	1.14578	up	13.8869	13.6609	13.6512	P	P	P	13.7095	13.3832	13.5173	P	P	P
200680_x_at	0.0923859	1.19001	up	15.0121	14.7035	14.7961	P	P	P	14.6477	14.4861	14.625	P	P	P
200681_at	0.131924	1.19805	up	14.7248	14.3663	14.4429	P	P	P	14.295	14.2004	14.2566	P	P	P
200682_s_at	0.382819	1.04545	up	13.5901	13.6511	13.544	P	P	P	13.5235	13.4392	13.6301	P	P	P
200683_s_at	0.364383	1.07746	down	10.8463	10.6041	10.7183	P	P	P	10.9866	10.7386	10.7664	P	P	P
200684_s_at	0.0098687	1.22078	down	9.91338	9.9167	9.77398	P	P	P	10.2272	10.141	10.0993	P	P	P
200685_at	0.541807	1.04099	down	11.3446	11.599	11.5116	P	P	P	11.4796	11.6169	11.5325	P	P	P
200686_s_at	0.503154	1.06764	up	14.5082	14.1993	14.389	P	P	P	14.4057	14.0958	14.3118	P	P	P
200687_s_at	0.0568775	1.27461	up	12.1521	12.1165	12.216	P	P	P	11.9233	11.8901	11.621	P	P	P
200688_at	0.287936	1.15762	down	9.23606	9.5752	9.44617	P	P	P	9.43091	9.89535	9.56467	P	P	P
200689_x_at	0.0655908	1.25012	up	15.3139	14.9978	15.0335	P	P	P	14.8886	14.7486	14.7418	P	P	P
200690_at	0.0345219	1.34824	down	9.97184	10.2588	9.9519	P	P	P	10.5618	10.4937	10.4203	P	P	P
200691_s_at	0.0348748	1.16991	down	13.5224	13.3416	13.4095	P	P	P	13.7437	13.6313	13.5777	P	P	P
200692_s_at	0.015925	1.2607	down	12.7937	12.6267	12.6463	P	P	P	13.0265	13.0525	12.9903	P	P	P
200693_at	0.0224916	1.37713	down	13.7333	13.448	13.434	P	P	P	14.1254	14.0131	13.8617	P	P	P
200694_s_at	0.0160842	1.08072	down	11.8352	11.8561	11.8481	P	P	P	11.9618	11.9261	11.9874	P	P	P
200695_at	0.630868	1.29246	up	9.75054	9.36419	9.2541	P	P	P	7.79369	9.87852	9.58626	P	P	P
200696_s_at	0.000313	1.9956	up	9.85123	9.91245	10.0088	P	P	P	8.86633	9.0498	8.86584	P	P	P
200697_at	0.0530446	1.42653	up	11.5052	11.5611	11.4829	P	P	P	10.7668	11.0382	11.2066	P	P	P
200698_at	0.0277079	1.3727	down	11.9249	11.915	11.8891	P	P	P	12.5126	12.2357	12.3518	P	P	P
200699_at	0.148765	1.07649	down	11.673	11.521	11.6528	P	P	P	11.7014	11.7418	11.7226	P	P	P
200700_s_at	0.868811	1.00557	up	11.7472	11.7142	11.7303	P	P	P	11.6992	11.6639	11.8045	P	P	P
200701_at	7.97e-05	1.31006	up	12.5514	12.5135	12.5726	P	P	P	12.1853	12.1501	12.1332	P	P	P
200702_s_at	0.799365	1.05033	up	10.6776	10.4101	10.4832	P	P	P	10.8982	10.0883	10.3719	P	P	P
200703_at	0.551997	1.01601	down	13.7829	13.7964	13.7601	P	P	P	13.8659	13.7744	13.7677	P	P	P
200704_at	0.00788717	1.33862	up	10.9484	11.1151	11.1563	P	P	P	10.6506	10.749	10.5579	P	P	P
200705_s_at	0.367051	1.06964	up	15.2349	15.0123	14.9943	P	P	P	15.0906	14.9324	14.9271	P	P	P
200706_s_at	0.0605907	1.21797	up	10.8569	10.6656	10.5809	P	P	P	10.4547	10.5189	10.2763	P	P	P
200707_at	0.357204	1.11549	up	8.59754	8.66696	8.25199	P	P	P	8.22794	8.34673	8.46878	P	P	P
200708_at	0.000583	1.2907	down	12.048	12.1077	12.0154	P	P	P	12.3962	12.4139	12.4654	P	P	P
200709_at	0.0183925	1.15325	up	11.0485	11.1357	11.1826	P	P	P	10.9147	10.9798	10.8552	P	P	P
200710_at	0.00109216	2.63251	up	10.6066	10.9243	10.6907	P	P	P	9.1278	9.55059	9.35387	P	P	P
200711_s_at	0.00973459	1.1405	down	11.2912	11.3116	11.2176	P	P	P	11.5034	11.4063	11.4797	P	P	P
200712_s_at	0.117968	1.15464	down	10.3245	10.1757	10.3719	P	P	P	10.4702	10.3711	10.6531	P	P	P
200713_s_at	0.478937	1.04996	down	12.684	12.8294	12.7002	P	P	P	12.9357	12.8142	12.6748	P	P	P
200714_x_at	0.284425	1.08724	up	10.1569	10.4453	10.3268	P	P	P	10.2215	10.1675	10.1779	P	P	P
200715_x_at	0.0427657	1.16016	up	14.9786	14.8702	14.8771	P	P	P	14.7822	14.5873	14.7133	P	P	P
200716_x_at	0.100687	1.22682	up	15.7089	15.3821	15.4245	P	P	P	15.3842	15.0672	15.1793	P	P	P
200717_x_at	0.0647432	1.3217	up	16.0552	15.6485	15.7466	P	P	P	15.5162	15.3428	15.3841	P	P	P
200718_s_at	0.0862397	1.12033	up	14.7285	14.5873	14.6298	P	P	P	14.5951	14.4074	14.4512	P	P	P
200719_at	0.980171	1.00253	down	8.88392	8.94509	8.66613	P	P	P	8.90365	8.9796	8.62284	P	P	P
200720_s_at	0.0449218	1.07768	up	11.1144	11.1784	11.0906	P	P	P	11.0419	10.9667	11.051	P	P	P
200721_s_at	0.0339457	1.46109	up	10.3744	10.3887	10.4508	P	P	P	10.0446	9.86725	9.66095	P	P	P
200722_s_at	0.131538	1.35475	down	10.564	10.0397	10.0782	P	P	P	10.3501	10.7978	10.8481	P	P	P
200723_s_at	0.0134491	1.47245	down	12.7087	12.4261	12.4158	P	P	P	13.0404	13.0067	13.1782	P	P	P
200724_at	0.28304	1.29137	up	7.01662	6.34769	6.45852	P	A	A	5.83305	6.32379	6.55927	P	P	P
200725_x_at	0.0837856	1.2111	up	15.1202	14.8383	14.922	P	P	P	14.8572	14.6075	14.5868	P	P	P
200726_at	0.313376	1.08494	down	14.1756	13.9457	13.8986	P	P	P	14.1863	14.029	14.1575	P	P	P
200727_s_at	0.0492715	1.28206	down	9.05399	8.93406	8.946	P	P	P	9.45553	9.14735	9.40654	P	P	P
200728_at	0.0705593	1.24389	up	13.2927	12.962	13.0619	P	P	P	12.7434	12.7672	12.8615	P	P	P
200729_s_at	0.222689	1.14349	up	13.0268	12.8111	12.8071	P	P	P	12.7675	12.8236	12.4735	P	P	P
200730_s_at	0.0145989	1.46454	down	10.5338	10.2735	10.3136	P	P	P	10.977	10.7283	11.0669	P	P	P
200731_s_at	0.0278443	1.41686	down	9.79919	9.83008	9.7225	P	P	P	10.1572	10.2202	10.4825	P	P	P
200732_s_at	0.0079127	1.46363	down	11.1815	11.0179	11.0529	P	P	P	11.5719	11.5339	11.7951	P	P	P
200733_s_at	0.13864	1.60179	down	11.4244	12.4617	11.8843	P	P	P	12.8537	12.465	12.4908	P	P	P
200734_s_at	0.975167	1.00151	up	11.8258	11.9698	11.9762	P	P	P	11.9282	11.8427	11.9944	P	P	P
200735_x_at	0.0281414	1.38747	up	15.8281	15.5151	15.5672	P	P	P	15.2326	15.1147	15.1457	P	P	P
200736_s_at	0.14917	1.06901	down	13.9403	13.8712	13.9081	P	P	P	14.0895	13.9436	13.9752	P	P	P
200737_at	0.0698692	1.17955	down	12.6856	12.6187	12.6894	P	P	P	12.9462	13.0008	12.7615	P	P	P
200738_s_at	0.767987	1.01594	down	14.887	14.6757	14.7306	P	P	P	14.8391	14.7321	14.7906	P	P	P
200739_s_at	0.0105253	1.45351	down	9.67496	9.38153	9.46428	P	P	P	10.0039	9.93462	10.2008	P	P	P
200740_s_at	0.00179061	1.43749	down	12.3934	12.4577	12.4395	P	P	P	13.0256	12.9518	12.8838	P	P	P
200741_s_at	0.0385791	1.29253	up	15.667	15.3552	15.421	P	P	P	15.2234	15.0229	15.0864	P	P	P
200742_s_at	0.762083	1.0361	up	8.288	8.45563	8.38884	P	P	P	8.06475	8.55855	8.35566	P	P	P
200743_s_at	0.359475	1.0934	up	10.3418	10.4123	10.2141	P	P	P	10.2841	10.3134	9.98425	P	P	P
200744_s_at	0.416525	1.07676	down	11.7334	11.3717	11.5245	P	P	P	11.6405	11.6228	11.6865	P	P	P
200745_s_at	0.483682	1.12482	down	11.7946	11.1992	11.279	P	P	P	11.8039	11.4701	11.508	P	P	P
200746_s_at	0.0819363	1.22039	up	12.2644	11.9512	11.9861	P	P	P	11.8755	11.695	11.7691	P	P	P
200747_s_at	0.197453	1.07812	up	9.53862	9.61192	9.66677	P	P	P	9.43535	9.61117	9.44524	P	P	P
200748_s_at	0.0311247	1.28339	up	14.3761	14.1198	14.2192	P	P	P	14.0235	13.8681	13.7436	P	P	P
200749_at	0.0121082	1.33182	down	11.9742	12.055	12.0363	P	P	P	12.4507	12.3221	12.5327	P	P	P
200750_s_at	0.717781	1.03277	up	15.1887	14.9359	14.9607	P	P	P	15.1358	14.8281	14.9818	P	P	P
200751_s_at	0.327212	1.06286	up	14.7276	14.5797	14.7293	P	P	P	14.694	14.4836	14.5952	P	P	P
200752_s_at	0.98795	1.00311	down	7.67693	6.9869	7.39776	A	A	A	7.20164	7.74318	7.1302	P	P	P
200753_x_at	0.00392428	1.57885	down	12.2045	11.924	12.038	P	P	P	12.7982	12.7404	12.6046	P	P	P
200754_x_at	0.0138763	1.44162	down	13.2127	12.994	13.0043	P	P	P	13.6275	13.5685	13.5982	P	P	P
200755_s_at	0.353655	1.12585	down	11.0179	10.5855	10.6079	P	P	P	10.9198	11.0104	10.7942	P	P	P
200756_x_at	0.11052	1.39844	down	9.28267	8.94096	9.10609	P	P	P	9.42652	9.37904	9.97562	P	P	P
200757_s_at	0.834962	1.01033	down	11.9041	11.751	11.7053	P	P	P	11.8145	11.7568	11.8336	P	P	P
200758_s_at	0.0113046	1.67877	up	10.7859	10.8185	10.9076	P	P	P	9.91373	10.0854	10.2707	P	P	P
200759_x_at	0.011641	1.44441	up	11.4846	11.2825	11.2114	P	P	P	10.9699	10.7279	10.6893	P	P	P
200760_s_at	0.0955851	1.2427	down	12.6576	12.3137	12.3085	P	P	P	12.8842	12.6807	12.6553	P	P	P
200761_s_at	0.0198633	1.1808	down	12.8916	12.8042	12.9393	P	P	P	13.0811	13.214	13.0593	P	P	P
200762_at	0.00467916	1.5094	down	10.7319	10.8104	10.6644	P	P	P	11.3291	11.3225	11.3369	P	P	P
200763_s_at	0.0460595	1.29503	up	15.8354	15.5144	15.548	P	P	P	15.3716	15.169	15.2381	P	P	P
200764_s_at	0.042666	1.28808	up	10.8983	10.6099	10.7606	P	P	P	10.3826	10.3641	10.4263	P	P	P
200765_x_at	0.137769	1.2042	up	12.1077	11.8377	11.7686	P	P	P	11.752	11.723	11.4348	P	P	P
200766_at	0.859273	1.01769	down	8.64505	8.58019	8.24486	P	P	P	8.47902	8.57241	8.49456	P	P	P
200767_s_at	0.566495	1.1232	down	9.30389	8.83792	8.80197	P	P	P	9.48386	9.20795	8.75482	P	P	P
200768_s_at	0.0139245	1.58151	down	11.4256	11.4937	11.4601	P	P	P	11.987	12.0891	12.2873	P	P	P
200769_s_at	0.0432781	1.30555	down	8.07629	7.75564	7.98498	P	P	P	8.21158	8.25606	8.50323	P	P	P
200770_s_at	0.0117172	1.25482	up	9.95472	9.94459	9.97941	P	P	P	9.55938	9.70253	9.63437	P	P	P
200771_at	0.469459	1.09101	down	11.7924	11.7556	11.6021	P	P	P	12.0116	11.9466	11.5689	P	P	P
200772_x_at	0.0608079	1.28616	up	15.4772	15.1392	15.154	P	P	P	15.0045	14.7489	14.9278	P	P	P
200773_x_at	0.0622038	1.30712	up	15.2403	14.8618	14.9096	P	P	P	14.7605	14.5288	14.5632	P	P	P
200774_at	0.102892	1.27412	down	13.2778	12.9343	12.9601	P	P	P	13.6493	13.3224	13.2489	P	P	P
200775_s_at	0.881274	1.01405	up	14.5142	14.129	14.2636	P	P	P	14.3705	14.2035	14.2725	P	P	P
200776_s_at	0.00879297	1.64795	down	10.8938	11.0454	10.8662	P	P	P	11.5512	11.5494	11.8668	P	P	P
200777_s_at	0.0821433	1.35311	down	12.6369	12.591	12.5486	P	P	P	13.2616	13.0385	12.7852	P	P	P
200778_s_at	0.775729	1.02052	down	11.2051	10.9881	10.9727	P	P	P	10.9654	11.1473	11.1411	P	P	P
200779_at	0.0399225	1.174	down	14.5684	14.4481	14.4067	P	P	P	14.698	14.7042	14.7153	P	P	P
200780_x_at	0.0393148	1.25529	up	14.8411	14.579	14.6165	P	P	P	14.399	14.2744	14.379	P	P	P
200781_s_at	0.0790347	1.33408	up	15.4874	15.0232	15.2236	P	P	P	14.8382	14.7506	14.8978	P	P	P
200782_at	0.297505	1.10074	down	12.6545	12.6796	12.5954	P	P	P	12.9417	12.8047	12.5986	P	P	P
200783_s_at	0.116794	1.20448	down	11.0443	11.3196	10.994	P	P	P	11.3529	11.2565	11.5537	P	P	P
200784_s_at	0.615162	1.44423	down	3.44424	4.70114	4.24921	A	A	A	3.56672	4.05515	6.36362	A	A	A
200785_s_at	0.683526	1.08712	up	6.14808	6.54765	6.44178	A	A	A	5.78294	6.54241	6.45064	A	A	A
200786_at	0.474539	1.04913	down	13.9771	13.7715	13.8229	P	P	P	13.9981	13.8023	13.9786	P	P	P
200787_s_at	0.439811	1.18505	up	7.64169	8.36203	7.95678	P	P	P	7.68458	7.4358	8.10529	P	P	P
200788_s_at	0.128533	1.11244	up	10.561	10.4251	10.6409	P	P	P	10.4063	10.4606	10.2989	P	P	P
200789_at	0.379175	1.11831	up	10.6646	10.2317	10.4824	P	P	P	10.3431	10.4505	10.1011	P	P	P
200790_at	0.0144064	1.33873	down	13.6759	13.4372	13.5273	P	P	P	14.0249	13.9602	13.9178	P	P	P
200791_s_at	0.166055	1.13305	up	11.8728	11.8291	11.8553	P	P	P	11.7786	11.7342	11.5038	P	P	P
200792_at	0.595589	1.06318	up	14.3694	13.9272	13.9791	P	P	P	14.0744	13.9604	13.9758	P	P	P
200793_s_at	0.082902	1.119	up	10.7563	10.599	10.6931	P	P	P	10.6078	10.5293	10.4246	P	P	P
200794_x_at	0.0208284	1.25406	down	13.006	12.81	12.8779	P	P	P	13.2582	13.2237	13.1918	P	P	P
200795_at	0.510109	1.29162	down	4.86263	3.75152	5.25776	A	A	A	5.21631	4.62842	5.13471	A	P	M
200796_s_at	0.350007	1.3321	up	6.63022	5.93102	5.62293	A	A	A	6.13844	5.30787	5.49677	A	A	A
200797_s_at	0.0341145	1.20889	down	11.7836	11.5516	11.6659	P	P	P	11.9336	12.0148	11.8737	P	P	P
200798_x_at	0.00139013	2.1344	down	9.2595	8.90871	9.03696	P	P	P	10.2874	10.1891	10.0101	P	P	P
200799_at	0.0129854	2.28404	up	7.27822	7.96734	7.52843	P	P	P	6.64959	6.01994	6.52969	P	P	P
200800_s_at	5.64e-05	3.17952	up	13.6719	13.7642	13.539	P	P	P	12.0926	12.0095	11.8666	P	P	P
200801_x_at	0.440417	1.08345	up	15.1828	14.7992	14.8533	P	P	P	14.8998	14.7733	14.8152	P	P	P
200802_at	0.747689	1.01675	down	12.8984	12.6898	12.7765	P	P	P	12.8576	12.8256	12.7533	P	P	P
200803_s_at	0.0702065	1.1006	down	12.8487	12.8855	12.7676	P	P	P	13.0583	12.922	12.9364	P	P	P
200804_at	0.0049625	1.33243	up	13.5297	13.3419	13.4219	P	P	P	13.0445	13.0625	12.9443	P	P	P
200805_at	0.0309142	1.17345	down	11.0181	11.1453	11.2024	P	P	P	11.4135	11.369	11.2755	P	P	P
200806_s_at	0.559544	1.09589	down	14.5367	13.9676	13.9639	P	P	P	14.2987	14.2685	14.2974	P	P	P
200807_s_at	0.126259	1.19908	up	15.5955	15.2525	15.2766	P	P	P	15.2346	15.0541	15.0501	P	P	P
200808_s_at	0.018645	1.43266	up	8.31006	8.56776	8.50558	P	P	P	7.96974	7.93977	7.91781	P	P	P
200809_x_at	0.0641701	1.26468	up	15.7568	15.4103	15.4817	P	P	P	15.3324	15.1103	15.1899	P	P	P
200810_s_at	0.0458837	1.24715	down	12.3242	12.4303	12.4341	P	P	P	12.8696	12.6919	12.5831	P	P	P
200811_at	0.720776	1.03096	down	11.1479	11.3516	11.4683	P	P	P	11.4367	11.2379	11.4252	P	P	P
200812_at	0.675065	1.03551	down	14.0288	13.6973	13.792	P	P	P	13.9587	13.8089	13.9015	P	P	P
200813_s_at	0.117342	1.17392	up	8.73804	8.44005	8.50528	P	P	P	8.35842	8.28514	8.34579	P	P	P
200814_at	0.00841835	1.38182	up	11.6783	11.662	11.6675	P	P	P	11.2121	11.2748	11.1212	P	P	P
200815_s_at	0.0101548	1.19758	up	10.5399	10.5604	10.5882	P	P	P	10.2326	10.3261	10.3495	P	P	P
200816_s_at	0.00996163	1.59662	down	10.4625	10.232	10.2868	P	P	P	11.0674	11.1497	10.7894	P	P	P
200817_x_at	0.0301255	1.37617	up	16.066	15.7064	15.7938	P	P	P	15.4945	15.249	15.4408	P	P	P
200818_at	0.714364	1.02423	up	14.3822	14.148	14.1554	P	P	P	14.2652	14.1375	14.1793	P	P	P
200819_s_at	0.0854649	1.3015	up	15.7635	15.3351	15.4008	P	P	P	15.2142	14.9923	15.1524	P	P	P
200820_at	0.863768	1.00484	down	12.8182	12.8267	12.9109	P	P	P	12.8951	12.8142	12.8675	P	P	P
200821_at	0.75427	1.01732	up	11.9614	12.0474	11.8407	P	P	P	11.8917	11.8745	12.009	P	P	P
200822_x_at	0.101471	1.08533	up	14.5668	14.4732	14.6176	P	P	P	14.487	14.4497	14.3665	P	P	P
200823_x_at	0.114875	1.24854	up	15.5373	15.1253	15.1813	P	P	P	15.106	14.8934	14.8839	P	P	P
200824_at	0.00541424	1.29465	up	13.986	13.9264	13.9629	P	P	P	13.6417	13.5054	13.6105	P	P	P
200825_s_at	0.137025	1.13668	up	10.6807	10.5655	10.5711	P	P	P	10.3626	10.5816	10.3186	P	P	P
200826_at	0.201949	1.15815	up	15.2604	14.8659	15.0046	P	P	P	14.9509	14.7749	14.7696	P	P	P
200827_at	0.204148	1.09629	down	9.823	9.85819	9.68531	P	P	P	10.0492	9.90018	9.81498	P	P	P
200828_s_at	0.0531087	1.50427	down	12.7158	12.5125	12.1899	P	P	P	13.1326	12.991	13.0618	P	P	P
200829_x_at	0.0020551	1.54881	down	12.3869	12.3509	12.3462	P	P	P	13.0296	12.9113	13.0366	P	P	P
200830_at	0.725809	1.03943	up	11.5878	11.7857	11.8653	P	P	P	11.4765	11.6978	11.8972	P	P	P
200831_s_at	0.0230974	1.75427	down	10.5894	10.7494	10.2014	P	P	P	11.2855	11.4694	11.218	P	P	P
200832_s_at	0.00573145	1.48547	down	13.296	13.1159	13.1414	P	P	P	13.8807	13.7764	13.6089	P	P	P
200833_s_at	0.525569	1.0569	down	12.7578	12.5028	12.6471	P	P	P	12.5638	12.7156	12.8677	P	P	P
200834_s_at	0.0898082	1.2189	up	15.7109	15.3831	15.4275	P	P	P	15.3346	15.1284	15.2018	P	P	P
200835_s_at	0.0154463	1.49561	down	9.79775	9.92772	10.1567	P	P	P	10.4377	10.5504	10.6362	P	P	P
200836_s_at	0.789115	1.04271	down	9.18445	9.39314	9.46618	P	P	P	9.76662	9.32109	9.1371	P	P	P
200837_at	0.41495	1.04623	up	12.864	12.7845	12.9431	P	P	P	12.8818	12.8193	12.6949	P	P	P
200838_at	0.0985507	1.22748	up	10.2599	10.3152	10.4459	P	P	P	9.8459	10.2285	10.0595	P	P	P
200839_s_at	0.005433	1.10789	down	10.8766	10.904	10.8477	P	P	P	10.991	11.0609	11.0199	P	P	P
200840_at	0.802022	1.01334	down	14.5724	14.3879	14.4325	P	P	P	14.572	14.4445	14.4336	P	P	P
200841_s_at	0.347752	1.62838	down	9.15758	7.43714	7.72748	P	P	P	9.56461	8.3759	8.492	P	P	P
200842_s_at	0.507916	1.2722	down	12.0024	10.9979	11.0987	P	P	P	12.4207	11.2984	11.422	P	P	P
200843_s_at	0.0313639	1.26292	down	12.5219	12.2681	12.3109	P	P	P	12.7052	12.5902	12.8159	P	P	P
200844_s_at	0.48782	1.05465	down	13.6902	13.418	13.5898	P	P	P	13.7626	13.597	13.5686	P	P	P
200845_s_at	0.0229997	1.16489	down	13.4889	13.3725	13.3402	P	P	P	13.645	13.5404	13.6767	P	P	P
200846_s_at	0.703536	1.0132	down	12.3039	12.2284	12.3741	P	P	P	12.3356	12.333	12.2946	P	P	P
200847_s_at	0.0298653	1.1866	down	12.3753	12.2573	12.3876	P	P	P	12.6867	12.5876	12.4866	P	P	P
200848_at	0.131051	1.05292	down	11.2268	11.1347	11.2317	P	P	P	11.2695	11.2547	11.2922	P	P	P
200849_s_at	0.10081	1.13942	up	11.8852	11.8556	11.8585	P	P	P	11.8082	11.6313	11.5949	P	P	P
200850_s_at	0.255665	1.11611	up	12.5872	12.278	12.2862	P	P	P	12.2682	12.1517	12.2561	P	P	P
200851_s_at	0.461327	1.07673	up	12.4004	12.0775	12.0567	P	P	P	12.1323	12.1346	11.9477	P	P	P
200852_x_at	0.172886	1.09067	down	11.0081	11.2135	11.1261	P	P	P	11.2308	11.3228	11.1697	P	P	P
200853_at	0.357234	1.04363	down	14.883	14.7734	14.7935	P	P	P	14.9723	14.8168	14.8457	P	P	P
200854_at	0.0459269	1.12756	down	9.96357	10.0228	9.8721	P	P	P	10.0464	10.1445	10.1872	P	P	P
200855_at	0.457875	1.16419	up	8.32429	8.8826	8.36869	P	P	P	8.06643	8.15264	8.69853	P	P	P
200856_x_at	0.127841	1.14649	down	8.72277	8.90054	9.00969	P	P	P	9.06646	9.16163	8.99658	P	P	P
200857_s_at	0.0663799	1.21686	up	9.6116	9.76449	9.46044	P	P	P	9.34942	9.2526	9.38503	P	P	P
200858_s_at	0.0365357	1.23713	up	15.6229	15.3698	15.4652	P	P	P	15.3099	15.1166	15.1104	P	P	P
200859_x_at	0.00506975	2.05508	up	10.7927	11.0914	11.1649	P	P	P	9.88916	9.98261	10.0597	P	P	P
200860_s_at	0.0574291	1.19993	down	12.4059	12.193	12.1767	P	P	P	12.5467	12.4691	12.5487	P	P	P
200861_at	0.200545	1.2009	down	8.58099	8.6889	8.47557	P	P	P	8.559	9.01495	8.96388	P	P	P
200862_at	0.00065	1.35466	down	11.3964	11.3566	11.4084	P	P	P	11.8268	11.776	11.8724	P	P	P
200863_s_at	0.283419	1.06689	up	13.1894	13.1111	13.1193	P	P	P	13.0841	12.9207	13.1348	P	P	P
200864_s_at	0.172767	1.10481	up	10.7931	11.0351	10.96	P	P	P	10.8191	10.8017	10.736	P	P	P
200865_at	0.264747	3.94347	up	5.80576	2.08948	1.72782	A	A	A	0.309532	1.67646	1.69866	A	A	A
200866_s_at	0.747169	1.03944	down	11.2444	10.8086	10.8677	P	P	P	10.9693	11.1913	10.9276	P	P	P
200867_at	0.179645	1.10794	down	9.96616	9.87691	9.95266	P	P	P	10.0437	10.2246	9.97106	P	P	P
200868_s_at	0.151032	1.1125	up	10.922	11.0142	10.9916	P	P	P	10.8797	10.6809	10.9057	P	P	P
200869_at	0.201007	1.17662	up	15.6592	15.2499	15.3131	P	P	P	15.3037	15.0682	15.1463	P	P	P
200870_at	0.799747	1.0139	down	13.8626	13.6561	13.7167	P	P	P	13.8208	13.7845	13.69	P	P	P
200871_s_at	0.108228	1.11154	up	12.7529	12.6632	12.6359	P	P	P	12.5721	12.414	12.6083	P	P	P
200872_at	0.00495771	1.42047	up	13.4483	13.3535	13.4604	P	P	P	13.0276	12.8151	12.9004	P	P	P
200873_s_at	0.54237	1.03027	up	14.3652	14.2418	14.2697	P	P	P	14.2887	14.146	14.313	P	P	P
200874_s_at	0.429434	1.08026	down	10.7717	10.5509	10.5048	P	P	P	10.8429	10.7873	10.5312	P	P	P
200875_s_at	0.252492	1.10515	down	13.9469	13.7846	13.8423	P	P	P	14.1797	13.9445	13.8823	P	P	P
200876_s_at	0.0736396	1.15992	up	14.7782	14.5676	14.6052	P	P	P	14.4626	14.4375	14.409	P	P	P
200877_at	0.664478	1.03469	up	14.6653	14.3543	14.4423	P	P	P	14.4981	14.3552	14.461	P	P	P
200878_at	0.000577	1.54124	down	10.4185	10.3983	10.5286	P	P	P	11.1643	11.0168	11.0366	P	P	P
200879_s_at	0.175086	2.60319	down	1.56261	3.38749	3.19757	A	A	A	3.33944	5.29397	3.6551	A	A	A
200880_at	0.00134966	1.36119	down	11.1465	11.1329	11.0351	P	P	P	11.5217	11.5411	11.5863	P	P	P
200881_s_at	0.0156999	1.13729	down	12.6421	12.6837	12.7528	P	P	P	12.8691	12.858	12.9083	P	P	P
200882_s_at	0.198671	1.06109	up	12.9186	12.9019	12.9562	P	P	P	12.8868	12.7473	12.8859	P	P	P
200883_at	0.2018	1.12469	up	12.9128	13.0978	13.2308	P	P	P	12.9849	12.9313	12.8166	P	P	P
200884_at	0.650473	1.04268	down	13.9767	13.6247	13.7338	P	P	P	13.9446	13.8422	13.7293	P	P	P
200885_at	0.00342137	1.57515	up	10.8086	10.9375	10.9085	P	P	P	10.2367	10.3482	10.1033	P	P	P
200886_s_at	0.0926249	1.11436	up	14.6743	14.5102	14.5001	P	P	P	14.4764	14.3922	14.3473	P	P	P
200887_s_at	0.406655	1.05196	up	10.9023	10.781	10.8338	P	P	P	10.8624	10.7992	10.6363	P	P	P
200888_s_at	0.0279766	1.23719	up	15.2586	15.0403	15.1287	P	P	P	14.9523	14.7265	14.8276	P	P	P
200889_s_at	0.0264685	1.16397	down	11.6602	11.5874	11.491	P	P	P	11.8294	11.8416	11.7246	P	P	P
200890_s_at	0.00235589	1.74666	down	9.61798	9.71416	9.7659	P	P	P	10.4924	10.376	10.6435	P	P	P
200891_s_at	0.00967226	1.67799	down	12.6206	12.7409	12.9341	P	P	P	13.489	13.48	13.5669	P	P	P
200892_s_at	0.000911	1.54339	down	12.1625	12.0882	12.0475	P	P	P	12.8242	12.6653	12.6871	P	P	P
200893_at	0.00165661	1.44594	down	13.1598	13.241	13.1846	P	P	P	13.8163	13.6829	13.6822	P	P	P
200894_s_at	0.0136569	1.19523	down	11.0483	10.9053	10.9645	P	P	P	11.2371	11.2575	11.1954	P	P	P
200895_s_at	0.274573	1.11363	down	11.7529	12.0877	11.892	P	P	P	12.0588	11.9443	12.1953	P	P	P
200896_x_at	0.103965	1.22207	up	13.024	13.0229	13.1443	P	P	P	12.8467	12.5602	12.9164	P	P	P
200897_s_at	0.0577466	1.28787	up	11.7237	11.6075	11.689	P	P	P	11.4425	11.3746	11.1082	P	P	P
200898_s_at	0.0332596	1.4199	up	9.69434	9.28214	9.44768	P	P	P	8.7786	9.00702	9.12116	P	P	P
200899_s_at	0.423034	1.09445	up	11.7381	11.4945	11.5407	P	P	P	11.6289	11.5293	11.2244	P	P	P
200900_s_at	0.520067	1.09324	up	10.0555	9.57823	10.0309	P	P	P	9.91585	9.61342	9.74954	P	P	P
200901_s_at	0.0035411	1.28826	down	10.9483	10.8055	10.8274	P	P	P	11.2855	11.2287	11.1633	P	P	P
200902_at	0.0368223	1.17787	down	13.4145	13.5807	13.6017	P	P	P	13.7952	13.8102	13.7	P	P	P
200903_s_at	0.0104523	1.33432	down	13.1049	12.9284	12.8914	P	P	P	13.4573	13.3851	13.3306	P	P	P
200904_at	0.0448301	1.14998	up	9.51115	9.50348	9.43835	P	P	P	9.18109	9.3108	9.35627	P	P	P
200905_x_at	0.648393	1.0244	up	11.3616	11.3684	11.4974	P	P	P	11.4194	11.2652	11.4384	P	P	P
200906_s_at	0.154295	1.37435	up	9.60608	9.00747	9.08052	P	P	P	9.11979	8.50945	8.68857	P	P	P
200907_s_at	0.493833	1.0652	up	10.7871	10.473	10.4983	P	P	P	10.6063	10.3874	10.4913	P	P	P
200908_s_at	0.350786	1.19246	up	8.27495	8.63963	7.91494	P	M	M	8.08612	7.87029	8.1113	P	P	P
200909_s_at	0.0445751	1.22465	up	15.7283	15.4564	15.5868	P	P	P	15.3959	15.1956	15.303	P	P	P
200910_at	0.465642	1.06138	up	14.3404	14.071	14.1625	P	P	P	14.2381	14.0846	13.9934	P	P	P
200911_s_at	0.61311	1.04436	down	9.80725	9.51913	9.8551	P	P	P	9.75303	9.80979	9.80654	P	P	P
200912_s_at	0.0474248	1.1871	up	14.7028	14.5107	14.4979	P	P	P	14.4316	14.2495	14.2879	P	P	P
200913_at	0.0515744	1.248	down	11.475	11.2964	11.1617	P	P	P	11.7184	11.5484	11.6251	P	P	P
200914_x_at	0.0161486	1.25344	up	12.5442	12.7095	12.7138	P	P	P	12.3344	12.2254	12.4301	P	P	P
200915_x_at	0.0178538	1.22419	up	13.2711	13.2719	13.2577	P	P	P	12.8964	13.0323	12.9965	P	P	P
200916_at	0.00012	2.0689	up	13.3358	13.2001	13.3265	P	P	P	12.2308	12.3316	12.1534	P	P	P
200917_s_at	0.0067198	1.73442	down	7.03752	7.13268	7.32505	A	A	P	8.03805	7.73147	8.10909	P	P	P
200918_s_at	0.51708	1.14831	up	9.99888	10.2896	9.99174	P	P	P	9.5523	10.3779	9.75147	P	P	P
200919_at	0.224272	1.15127	down	10.4503	10.7165	10.4352	P	P	P	10.826	10.5238	10.8619	P	P	P
200920_s_at	0.0887459	1.21528	down	11.4153	11.3465	11.4055	P	P	P	11.7506	11.4834	11.7771	P	P	P
200921_s_at	0.0348984	1.39851	down	11.779	11.8774	11.807	P	P	P	12.4911	12.2912	12.1328	P	P	P
200922_at	0.0807714	1.19029	down	10.1707	9.93802	10.1402	P	P	P	10.2015	10.4762	10.3251	P	P	P
200923_at	0.108401	1.50144	up	7.10647	7.61067	7.51979	A	A	A	6.77888	7.23944	6.45957	A	A	A
200924_s_at	0.00635486	1.30437	down	10.3859	10.3763	10.4979	P	P	P	10.7108	10.7988	10.9006	P	P	P
200925_at	0.124779	1.10558	up	14.9935	14.7885	14.8502	P	P	P	14.7946	14.6781	14.7251	P	P	P
200926_at	0.0520521	1.3195	up	16.1855	15.8086	15.8903	P	P	P	15.6538	15.4344	15.5962	P	P	P
200927_s_at	0.00637686	1.63598	down	10.5274	10.2429	10.3036	P	P	P	11.1358	11.068	11.0005	P	P	P
200928_s_at	0.120026	1.29653	down	6.31881	6.73006	6.68063	P	P	P	7.00407	6.68886	7.16053	P	P	P
200929_at	0.00990987	1.11273	down	11.8612	11.8281	11.9146	P	P	P	12.0382	11.987	12.0411	P	P	P
200930_s_at	0.905287	1.10532	down	2.97347	6.14502	5.41861	A	A	A	4.92547	4.00329	6.04171	A	A	A
200931_s_at	0.0132885	1.20044	up	12.4251	12.3919	12.4649	P	P	P	12.2018	12.2124	12.077	P	P	P
200932_s_at	0.0254773	1.18996	up	12.2119	12.361	12.3392	P	P	P	12.1133	11.9451	12.101	P	P	P
200933_x_at	0.0182784	1.42712	up	15.9282	15.5937	15.6984	P	P	P	15.2775	15.056	15.3474	P	P	P
200934_at	0.582454	1.05457	down	13.7202	13.5933	13.5352	P	P	P	13.7769	13.4717	13.8301	P	P	P
200935_at	0.522814	1.13474	down	7.62407	7.93017	8.43681	P	P	P	8.23721	8.16385	8.13707	P	P	P
200936_at	0.0168006	1.21781	up	15.7167	15.5474	15.5963	P	P	P	15.4224	15.2446	15.3405	P	P	P
200937_s_at	0.081522	1.2208	up	15.7508	15.4482	15.4686	P	P	P	15.3444	15.2618	15.1979	P	P	P
200938_s_at	0.117161	3.84848	down	4.90204	2.96486	2.28286	A	A	A	5.12769	5.9542	4.90073	A	A	A
200939_s_at	0.765668	1.20621	down	4.75071	2.87735	3.34113	A	A	A	5.19187	3.27556	3.31318	A	A	A
200940_s_at	0.1924	1.10313	down	9.69858	9.52281	9.44416	P	P	P	9.64449	9.76831	9.67755	P	P	P
200941_at	0.00644595	1.1977	down	12.8085	12.6998	12.6938	P	P	P	13.0458	12.9741	12.9631	P	P	P
200942_s_at	0.258782	1.14631	up	14.0765	13.6357	13.8288	P	P	P	13.6981	13.6912	13.5608	P	P	P
200943_at	0.0215066	1.27292	up	14.8028	14.5709	14.6137	P	P	P	14.4246	14.2139	14.3046	P	P	P
200944_s_at	0.0167763	1.17177	up	14.6137	14.5104	14.5705	P	P	P	14.424	14.285	14.2994	P	P	P
200945_s_at	4.51e-05	1.4447	down	11.8662	11.8166	11.8358	P	P	P	12.3637	12.4064	12.3407	P	P	P
200946_x_at	0.018203	1.37826	down	11.2978	11.046	11.0256	P	P	P	11.6516	11.4985	11.6078	P	P	P
200947_s_at	0.0549608	1.24828	down	11.9391	11.9124	11.9298	P	P	P	12.2861	12.3606	12.0945	P	P	P
200948_at	0.778272	1.0203	down	10.6964	10.7963	10.862	P	P	P	10.6928	10.7795	10.9693	P	P	P
200949_x_at	0.101255	1.21861	up	15.261	14.9136	14.972	P	P	P	14.9034	14.679	14.7085	P	P	P
200950_at	0.481805	1.0262	up	12.4414	12.3038	12.4053	P	P	P	12.3342	12.389	12.3154	P	P	P
200951_s_at	0.995678	1.00086	down	8.57497	8.55037	8.33036	P	P	P	8.79814	8.52881	8.13247	P	P	P
200952_s_at	0.559353	1.19248	down	6.53983	6.57032	5.82955	P	P	M	7.08306	5.99684	6.62167	P	P	P
200953_s_at	0.00204366	1.4631	down	11.8342	11.86	11.7798	P	P	P	12.4675	12.3344	12.3192	P	P	P
200954_at	0.118265	1.16871	down	10.2817	10.425	10.3436	A	A	A	10.5348	10.75	10.4402	A	A	A
200955_at	0.0220492	1.42815	down	12.64	12.2871	12.3725	P	P	P	13.0268	12.8291	12.9861	P	P	P
200956_s_at	0.736647	1.06519	down	12.4831	11.7064	11.91	P	P	P	12.2328	12.0386	12.1014	P	P	P
200957_s_at	0.104384	1.09876	down	12.873	12.7214	12.7685	P	P	P	13.0173	12.8738	12.8794	P	P	P
200958_s_at	0.951627	1.00428	down	13.1655	12.9592	13.0991	P	P	P	13.2195	12.9698	13.053	P	P	P
200959_at	0.268548	1.05886	down	13.123	13.0747	13.2357	P	P	P	13.2819	13.2566	13.1424	P	P	P
200960_x_at	0.644627	1.02267	up	13.459	13.4042	13.4653	P	P	P	13.5278	13.3489	13.3548	P	P	P
200961_at	0.026634	1.20719	down	12.4571	12.3451	12.2971	P	P	P	12.6947	12.7027	12.5168	P	P	P
200962_at	0.0139621	1.53411	up	11.953	12.1483	12.2006	P	P	P	11.4721	11.4963	11.4813	P	P	P
200963_x_at	0.051198	1.32117	up	15.9741	15.6029	15.6922	P	P	P	15.4423	15.2602	15.3611	P	P	P
200964_at	0.530567	1.02552	down	12.0953	12.0341	11.9663	P	P	P	12.0172	12.0458	12.1419	P	P	P
200965_s_at	0.00426357	1.42608	down	11.0353	10.9344	11.1494	P	P	P	11.6092	11.4806	11.5656	P	P	P
200966_x_at	0.0990232	1.10123	up	14.9073	14.7507	14.8666	P	P	P	14.7895	14.6395	14.6784	P	P	P
200967_at	0.689907	1.0305	up	14.0831	13.9262	13.9893	P	P	P	14.1182	13.932	13.8183	P	P	P
200968_s_at	0.122731	1.09201	up	13.463	13.3345	13.4937	P	P	P	13.3716	13.3135	13.225	P	P	P
200969_at	0.030506	1.3399	down	10.8281	11.1392	10.9518	P	P	P	11.333	11.4011	11.4514	P	P	P
200970_s_at	0.00611039	1.528	down	10.527	10.4028	10.5469	P	P	P	11.2631	11.0473	11.0012	P	P	P
200971_s_at	0.360436	1.07869	down	12.3881	12.3884	12.3777	P	P	P	12.4962	12.6537	12.332	P	P	P
200972_at	0.120825	1.06128	down	13.3849	13.3226	13.3709	P	P	P	13.5155	13.4017	13.4186	P	P	P
200973_s_at	0.389151	1.06573	down	12.3749	12.2837	12.3661	P	P	P	12.3592	12.6	12.3411	P	P	P
200974_at	0.0309645	2.69994	up	8.29226	8.38988	8.22349	P	P	P	7.02135	6.34021	7.24529	P	A	P
200975_at	0.000641	1.37076	down	12.6916	12.5929	12.6274	P	P	P	13.161	13.0498	13.066	P	P	P
200976_s_at	0.012331	1.25291	up	12.498	12.4098	12.3484	P	P	P	11.9947	12.0933	12.1924	P	P	P
200977_s_at	0.0112227	1.29344	up	12.4477	12.482	12.508	P	P	P	12.0818	12.0364	12.2058	P	P	P
200978_at	0.457996	1.04477	up	14.0021	13.913	13.9438	P	P	P	14.0003	13.7664	13.9025	P	P	P
200979_at	0.22801	1.40413	down	9.95337	10.1776	9.78425	P	P	P	10.7028	10.7982	9.88321	P	P	P
200980_s_at	0.102967	1.08501	up	13.2782	13.134	13.2349	P	P	P	13.0881	13.0871	13.1187	P	P	P
200981_x_at	0.135256	1.09768	up	14.4218	14.222	14.3194	P	P	P	14.209	14.1112	14.2396	P	P	P
200982_s_at	0.194835	1.15549	up	10.7201	10.6477	10.415	P	P	P	10.2502	10.5745	10.3325	P	P	P
200983_x_at	0.0700578	1.14614	up	11.831	11.9478	11.8494	P	P	P	11.6766	11.7907	11.5705	P	P	P
200984_s_at	0.0219534	1.21664	up	11.0316	10.8844	11.0804	P	P	P	10.7828	10.7422	10.6228	P	P	P
200985_s_at	0.0297402	1.45905	up	11.4476	11.1204	11.3872	P	P	P	10.7928	10.7859	10.7415	P	P	P
200986_at	0.952633	1.06679	up	2.59113	3.61732	5.68115	A	A	P	4.31474	5.61323	1.68178	A	P	A
200987_x_at	0.150469	1.19126	down	10.3759	10.7456	10.6563	P	P	P	10.8415	10.8297	10.864	P	P	P
200988_s_at	0.157041	1.25098	down	8.47819	8.03004	8.32436	P	P	P	8.33944	8.7545	8.70784	P	P	P
200989_at	0.00044	1.53812	down	12.1051	12.2003	12.1548	P	P	P	12.8169	12.6942	12.8125	P	P	P
200990_at	0.71902	1.02065	down	11.4106	11.4834	11.3532	P	P	P	11.445	11.3329	11.5577	P	P	P
200991_s_at	0.0139173	1.56245	down	10.9578	10.5921	10.6524	P	P	P	11.2531	11.4137	11.467	P	P	P
200992_at	0.0458207	1.1495	up	12.9285	12.9391	12.9193	P	P	P	12.8111	12.7187	12.654	P	P	P
200993_at	0.495916	1.02678	up	12.8405	12.8423	12.813	P	P	P	12.8288	12.7027	12.8499	P	P	P
200994_at	0.869896	1.01082	down	12.6432	12.9155	12.7675	P	P	P	12.8542	12.7898	12.7288	P	P	P
200995_at	0.0197834	1.2708	down	11.198	11.3089	11.3081	P	P	P	11.733	11.6219	11.4973	P	P	P
200996_at	0.00449205	1.20738	down	12.4923	12.4369	12.4469	P	P	P	12.7939	12.6942	12.7036	P	P	P
200997_at	0.000554	1.3075	down	11.7678	11.6814	11.7445	P	P	P	12.0855	12.1287	12.14	P	P	P
200998_s_at	0.0111356	1.24027	up	11.38	11.2469	11.2512	P	P	P	11.0001	10.949	10.997	P	P	P
200999_s_at	0.00133995	1.343	up	12.7745	12.7071	12.8323	P	P	P	12.3814	12.3514	12.3046	P	P	P
201000_at	0.00990103	1.22503	up	12.297	12.2187	12.1952	P	P	P	12.0385	11.905	11.889	P	P	P
201001_s_at	0.00181504	1.51753	up	11.0377	11.0295	10.8633	P	P	P	10.3155	10.3703	10.4395	P	P	P
201002_s_at	0.724449	1.01624	down	12.0865	12.1103	12.0371	P	P	P	12.0664	12.0281	12.2092	P	P	P
201003_x_at	0.82153	1.01492	up	11.4538	11.3258	11.5249	P	P	P	11.4713	11.4887	11.2803	P	P	P
201004_at	0.476406	1.06221	up	14.137	13.933	14.1672	P	P	P	14.1533	13.944	13.8787	P	P	P
201005_at	0.00307779	1.42622	up	12.4327	12.2319	12.3593	P	P	P	11.9337	11.7986	11.755	P	P	P
201006_at	0.20424	1.37141	down	6.09809	6.87848	6.76965	A	A	P	7.26782	7.11366	6.7317	P	M	P
201007_at	0.0150673	1.11689	down	12.6132	12.5674	12.5184	P	P	P	12.7132	12.7519	12.7123	P	P	P
201008_s_at	0.117902	1.80645	down	7.54907	6.39148	6.69574	A	A	A	8.15414	7.48651	7.55511	P	P	M
201009_s_at	0.0760282	1.23342	down	7.96428	8.08159	7.73744	A	P	A	8.33016	8.25244	8.1087	P	P	P
201010_s_at	0.0227688	2.08642	down	8.10997	8.49786	8.72835	P	P	P	9.46345	9.46358	9.59223	P	P	P
201011_at	0.00200209	1.46486	down	12.1192	11.9505	11.9467	P	P	P	12.6507	12.5324	12.4856	P	P	P
201012_at	0.000138	4.07386	up	8.54514	8.64009	8.70066	P	P	P	6.5879	6.47234	6.74647	P	P	P
201013_s_at	0.47434	1.06115	up	14.2618	14.1216	14.1392	P	P	P	14.2493	14.0937	13.9227	P	P	P
201014_s_at	0.845194	1.00595	up	13.2784	13.2107	13.2146	P	P	P	13.288	13.2203	13.1698	P	P	P
201015_s_at	0.00431911	1.62295	up	9.33561	9.06092	9.12756	P	P	P	8.3214	8.48637	8.62047	P	P	P
201016_at	0.0104247	1.62367	down	12.15	12.424	12.1809	P	P	P	12.9988	12.9363	12.9175	P	P	P
201017_at	0.0129638	2.00731	down	10.8213	11.3191	11.0886	P	P	P	12.0334	12.0344	12.1771	P	P	P
201018_at	0.00122643	1.91819	down	11.6943	11.9649	11.7283	P	P	P	12.6946	12.6444	12.8678	P	P	P
201019_s_at	0.0330657	1.28698	down	13.4585	13.5443	13.4796	P	P	P	14.0079	13.8229	13.7435	P	P	P
201020_at	0.0435952	1.51786	up	11.7494	11.7793	11.7912	P	P	P	10.9079	11.3104	11.2954	P	P	P
201021_s_at	0.716791	1.01258	up	13.1084	13.2455	13.2187	P	P	P	13.1946	13.1777	13.1462	P	P	P
201022_s_at	0.725156	1.01876	up	13.8818	13.7695	13.6906	P	P	P	13.8349	13.6836	13.7431	P	P	P
201023_at	0.00319293	1.24528	down	11.398	11.5092	11.506	P	P	P	11.7731	11.7377	11.8519	P	P	P
201024_x_at	0.00767993	1.21928	up	13.1702	13.0801	13.0826	P	P	P	12.7493	12.8269	12.8986	P	P	P
201025_at	0.902314	1.01013	down	10.1094	10.382	10.0769	P	P	P	10.1139	10.2101	10.288	P	P	P
201026_at	0.0540738	1.42476	up	10.2878	10.2399	10.1728	P	P	P	9.46017	9.81815	9.88995	P	P	P
201027_s_at	0.558098	1.06263	down	11.092	11.012	11.0471	P	P	P	10.9407	11.1035	11.3699	P	P	P
201028_s_at	0.0103337	1.36865	up	11.2907	11.5098	11.471	P	P	P	11.0334	10.9534	10.9264	P	P	P
201029_s_at	0.212686	1.08725	up	12.5869	12.4372	12.5558	P	P	P	12.4798	12.4623	12.2757	P	P	P
201030_x_at	0.0496849	1.23618	up	15.3574	15.0794	15.1338	P	P	P	14.9536	14.8033	14.8961	P	P	P
201031_s_at	0.605082	1.03157	down	14.2575	14.3999	14.1686	P	P	P	14.3881	14.248	14.3244	P	P	P
201032_at	0.0409723	1.40483	down	10.5274	10.4085	10.3752	P	P	P	10.9966	11.0916	10.6941	P	P	P
201033_x_at	0.0597538	1.25627	up	15.5114	15.1985	15.2591	P	P	P	15.0425	14.9181	15.021	P	P	P
201034_at	0.00348303	1.33698	down	12.15	12.0898	12.0175	P	P	P	12.6059	12.4522	12.4562	P	P	P
201035_s_at	0.169489	1.08844	down	11.0116	10.8175	10.9816	P	P	P	11.0288	11.0281	11.1205	P	P	P
201036_s_at	0.0140678	1.27438	down	12.4713	12.5365	12.5703	P	P	P	12.8245	12.8092	12.9938	P	P	P
201037_at	0.115138	1.09198	up	11.6128	11.7511	11.7076	P	P	P	11.6467	11.5627	11.4813	P	P	P
201038_s_at	0.0430949	1.31202	down	11.7309	12.0572	12.0259	P	P	P	12.2095	12.3075	12.4723	P	P	P
201039_s_at	0.105451	1.3904	up	10.7444	10.3669	10.5642	P	P	P	10.3819	10.1185	9.74855	P	P	P
201040_at	0.481944	1.14518	up	7.98064	7.98623	8.14323	P	P	P	7.79014	8.25701	7.47623	P	P	P
201041_s_at	0.00452367	2.39514	up	12.6299	12.3396	12.4333	P	P	P	11.2142	11.2048	11.2034	P	P	P
201042_at	0.603213	1.29355	up	6.26233	5.86717	6.35358	A	A	A	5.88685	4.70511	6.77711	A	A	A
201043_s_at	0.0069579	1.32819	down	12.1371	12.149	11.9637	P	P	P	12.4107	12.5374	12.5302	P	P	P
201044_x_at	0.262187	1.83771	up	5.71344	5.3502	6.12292	A	A	A	3.70592	5.37047	5.47643	A	A	A
201045_s_at	0.207749	2.87598	up	6.56693	5.94298	6.18097	A	A	A	3.02496	5.49462	5.59914	A	A	A
201046_s_at	0.315301	1.0552	down	11.2319	11.1369	11.2885	P	P	P	11.2824	11.2165	11.391	P	P	P
201047_x_at	0.52615	1.01816	up	11.3733	11.4561	11.4354	P	P	P	11.3571	11.4499	11.3799	P	P	P
201048_x_at	0.632856	1.11036	down	7.41029	6.81111	6.5275	A	A	A	6.92883	6.99688	7.27628	A	A	A
201049_s_at	0.0451219	1.3359	up	15.6872	15.3243	15.3818	P	P	P	15.1419	14.9305	15.0675	P	P	P
201050_at	0.00788118	1.60976	up	9.28533	9.05419	9.32009	P	P	P	8.57045	8.69345	8.33519	P	P	P
201051_at	0.190678	1.27881	up	13.56	13.2159	13.3257	P	P	P	13.2112	13.1863	12.6397	P	P	P
201052_s_at	0.745059	1.02884	up	10.3777	10.6675	10.6601	P	P	P	10.4053	10.6382	10.5387	P	P	P
201053_s_at	0.0166033	1.31365	down	10.9583	10.8469	10.7968	P	P	P	11.3731	11.2915	11.1182	P	P	P
201054_at	0.0251851	1.2924	down	12.8085	12.913	12.8404	P	P	P	13.3405	13.2468	13.0847	P	P	P
201055_s_at	0.0135028	1.47998	down	11.0711	10.8759	11.2186	P	P	P	11.6577	11.6982	11.5065	P	P	P
201056_at	0.0791876	1.41075	up	8.3493	8.88863	8.66505	P	P	P	7.85684	8.2419	8.31484	P	P	P
201057_s_at	0.415263	1.16281	up	10.2599	10.2185	10.1111	P	P	P	9.68302	9.86144	10.3922	P	P	P
201058_s_at	0.397887	1.38891	down	1.59742	2.63419	2.63796	A	A	A	3.4275	2.18038	2.68353	A	A	A
201059_at	0.00414906	1.61245	up	12.326	12.5461	12.2925	P	P	P	11.6251	11.6029	11.8687	P	P	P
201060_x_at	0.270754	1.13464	up	10.5699	10.6876	10.5207	P	P	P	10.5132	10.168	10.5502	P	P	P
201061_s_at	0.109508	1.1479	up	10.9979	11.144	11.0584	P	P	P	10.9299	10.9614	10.712	P	P	P
201062_at	0.118025	3.06991	up	2.42807	4.65509	3.08218	A	A	A	1.051	2.10816	2.1516	A	A	A
201063_at	0.296766	1.07397	down	12.537	12.305	12.3765	P	P	P	12.5838	12.5284	12.4152	P	P	P
201064_s_at	0.106688	1.12597	down	12.6503	12.4671	12.4683	P	P	P	12.7211	12.5949	12.7832	P	P	P
201065_s_at	0.0522972	1.35527	down	11.7475	11.3685	11.3713	P	P	P	12.0531	11.9487	11.8013	P	P	P
201066_at	0.104436	1.03779	down	13.5649	13.6125	13.6037	P	P	P	13.6755	13.6083	13.6579	P	P	P
201067_at	0.0292309	1.2535	down	8.97536	9.10972	9.21768	P	P	P	9.35603	9.56383	9.36079	P	P	P
201068_s_at	0.0386347	1.19582	down	13.2163	13.0399	13.0026	P	P	P	13.4374	13.2756	13.3199	P	P	P
201069_at	0.0454569	1.52819	up	6.62684	6.87279	7.19524	P	P	P	6.25848	6.15249	6.44843	P	P	P
201070_x_at	0.554385	1.10193	up	9.33989	9.59294	10.003	P	P	P	9.63996	9.38344	9.49231	P	P	P
201071_x_at	0.252147	1.12998	down	13.7494	13.4059	13.4414	P	P	P	13.838	13.6503	13.6373	P	P	P
201072_s_at	0.330714	1.48548	down	12.4187	11.169	11.0943	P	P	P	12.6459	11.8841	11.8648	P	P	P
201073_s_at	0.323253	1.2388	down	9.5274	9.11463	8.70573	P	P	P	9.59573	9.38005	9.29881	P	P	P
201074_at	0.260971	1.12603	down	12.762	13.1322	12.8555	P	P	P	13.0927	13.0471	13.1237	P	P	P
201075_s_at	0.352728	1.08411	down	11.7825	11.476	11.5095	P	P	P	11.7234	11.6929	11.7012	P	P	P
201076_at	0.285784	1.0668	up	11.1937	11.2318	11.2335	P	P	P	11.1327	11.2356	11.0108	P	P	P
201077_s_at	0.137519	1.09739	up	14.0907	13.9821	13.9939	P	P	P	14.0055	13.8216	13.8374	P	P	P
201078_at	0.0025369	1.70208	down	12.2067	11.9567	12.0216	P	P	P	12.9093	12.8044	12.7733	P	P	P
201079_at	0.163651	1.14173	up	11.2774	11.1543	11.4709	P	P	P	11.0411	11.2103	11.0776	P	P	P
201080_at	0.0110871	1.90554	up	8.74966	9.24846	9.08663	P	P	P	8.04619	7.99966	8.2483	P	P	P
201081_s_at	0.80898	1.06657	up	6.61933	5.64323	6.13887	A	A	P	5.62786	6.10545	6.38917	P	A	P
201082_s_at	0.104333	1.15214	up	9.25936	9.39168	9.28315	P	P	P	9.0399	9.26386	9.01747	P	P	P
201083_s_at	0.00203664	1.96491	down	8.95933	8.99624	9.15663	P	P	P	10.1992	9.9504	9.886	P	P	P
201084_s_at	0.00159863	1.33466	down	13.2963	13.1687	13.2104	P	P	P	13.6704	13.5952	13.6591	P	P	P
201085_s_at	0.576956	1.15216	down	9.73269	9.26625	9.36427	P	P	P	10.2413	9.30362	9.43137	P	P	P
201086_x_at	0.0316883	1.43432	down	12.0533	11.7272	11.7457	P	P	P	12.4286	12.5281	12.1306	P	P	P
201087_at	0.673761	1.13664	up	7.43965	7.65046	6.55817	P	P	P	7.15444	6.59466	7.34487	P	P	P
201088_at	0.532362	1.05456	down	13.6533	13.6466	13.5702	P	P	P	13.8819	13.6863	13.5318	P	P	P
201089_at	0.00528618	1.49442	down	10.2619	10.0383	10.0197	P	P	P	10.6963	10.5623	10.8002	P	P	P
201090_x_at	0.0930612	1.18758	up	15.1994	14.8964	14.9798	P	P	P	14.8858	14.697	14.7486	P	P	P
201091_s_at	0.26365	1.09786	down	13.1412	13.1613	13.0838	P	P	P	13.1697	13.44	13.1807	P	P	P
201092_at	0.145793	1.14052	down	13.3344	13.3577	13.2322	P	P	P	13.6266	13.5326	13.3341	P	P	P
201093_x_at	0.833166	1.01515	up	12.3374	12.0491	12.1623	P	P	P	12.2124	12.1969	12.0745	P	P	P
201094_at	0.0921364	1.17568	up	15.708	15.4264	15.4932	P	P	P	15.3961	15.2348	15.2962	P	P	P
201095_at	0.0569327	1.15539	down	9.45414	9.40346	9.49423	P	P	P	9.77117	9.56553	9.64026	P	P	P
201096_s_at	0.106832	1.17426	down	12.3866	12.3179	12.3095	P	P	P	12.6634	12.6493	12.3965	P	P	P
201097_s_at	0.00271527	1.3036	down	13.1917	13.18	13.1634	P	P	P	13.615	13.5338	13.5337	P	P	P
201098_at	0.118397	1.10543	down	12.2968	12.1315	12.1237	P	P	P	12.3776	12.2397	12.3684	P	P	P
201099_at	0.452952	1.02584	down	12.3038	12.4079	12.4338	P	P	P	12.4052	12.4296	12.4211	P	P	P
201100_s_at	0.214073	1.11238	down	13.2878	13.006	13.0555	P	P	P	13.3123	13.2367	13.2611	P	P	P
201101_s_at	0.028831	1.77347	down	10.8554	10.28	10.7889	P	P	P	11.7752	11.2026	11.4263	P	P	P
201102_s_at	0.678791	1.05619	down	8.62688	8.91599	8.98629	P	P	P	8.71172	9.18129	8.87277	P	P	P
201103_x_at	0.000272	1.45672	up	13.4841	13.4136	13.3768	P	P	P	12.8462	12.9463	12.8538	P	P	P
201104_x_at	0.0110333	1.51096	up	11.8115	11.6568	11.4644	P	P	P	10.8863	11.1131	11.147	P	P	P
201105_at	0.000213	4.10399	up	9.09049	9.25767	9.48035	P	P	P	7.0188	7.31673	7.3819	P	P	P
201106_at	0.480696	1.08979	up	13.9327	13.82	13.9544	P	P	P	13.9865	13.8434	13.505	P	P	P
201107_s_at	0.173726	2.08455	up	2.16645	2.44923	2.49996	A	A	A	0.443857	1.2535	2.23908	A	A	A
201108_s_at	0.207274	3.62941	up	5.26035	4.16826	5.20814	A	A	A	1.30722	4.88362	2.86672	A	A	A
201109_s_at	0.98184	1.02369	down	1.56501	5.26701	1.77758	A	A	A	1.57717	3.5141	3.61969	A	A	A
201110_s_at	0.258883	3.41999	down	3.80138	2.90412	0	A	A	A	4.38116	4.21291	3.43341	A	A	A
201111_at	0.0188347	1.27827	down	12.3212	12.3512	12.1444	P	P	P	12.6546	12.5702	12.6546	P	P	P
201112_s_at	0.065201	1.19896	down	13.5264	13.2633	13.3059	P	P	P	13.6927	13.5495	13.6386	P	P	P
201113_at	0.123638	1.14497	down	13.5175	13.2995	13.3056	P	P	P	13.673	13.4352	13.6003	P	P	P
201114_x_at	0.0218873	1.11644	up	13.7277	13.6302	13.6369	P	P	P	13.566	13.471	13.481	P	P	P
201115_at	0.0112837	1.13875	up	11.1663	11.224	11.2276	P	P	P	10.9802	11.0809	10.9944	P	P	P
201116_s_at	0.197238	1.18337	up	10.8064	10.3653	10.6296	P	P	P	10.3426	10.386	10.3441	P	P	P
201117_s_at	0.0882668	1.21256	up	10.5732	10.8793	10.8204	P	P	P	10.4504	10.531	10.4574	P	P	P
201118_at	0.00069	1.23478	up	11.7463	11.739	11.8134	P	P	P	11.44	11.444	11.502	P	P	P
201119_s_at	0.0326508	1.16412	up	14.2658	14.09	14.1716	P	P	P	14.0354	13.9548	13.8795	P	P	P
201120_s_at	0.117145	1.22501	down	12.9088	12.5088	12.7178	P	P	P	12.9443	13.0082	13.0612	P	P	P
201121_s_at	0.376618	1.05732	down	14.2397	14.0211	14.079	P	P	P	14.2625	14.1074	14.2112	P	P	P
201122_x_at	0.0796588	1.1756	up	12.901	12.8105	12.6782	P	P	P	12.6947	12.5603	12.4344	P	P	P
201123_s_at	0.0922299	1.10606	up	13.9492	13.9545	14.1106	P	P	P	13.8632	13.8055	13.9093	P	P	P
201124_at	0.015832	2.03989	up	7.70199	7.03629	7.35528	P	P	P	6.60793	6.3522	6.04795	P	P	P
201125_s_at	0.00707363	1.33398	up	9.80331	9.98837	9.95018	P	P	P	9.45866	9.55665	9.47935	P	P	P
201126_s_at	0.260323	1.0443	up	9.26329	9.25937	9.25203	P	P	P	9.166	9.27541	9.14567	P	P	P
201127_s_at	0.366797	1.1048	up	10.8825	10.8949	11.0024	P	P	P	10.6065	10.7203	11.0217	P	P	P
201128_s_at	0.510039	1.05401	down	13.3726	13.1901	13.1778	P	P	P	13.4733	13.3088	13.1862	P	P	P
201129_at	0.0150736	1.2517	down	11.506	11.4878	11.5021	P	P	P	11.9054	11.7703	11.7919	P	P	P
201130_s_at	0.143552	2.52951	down	4.24743	5.12155	3.05964	A	A	A	5.05862	5.16644	6.22013	A	A	A
201131_s_at	0.387981	1.21336	down	8.08906	7.96847	8.29595	P	P	P	8.51329	8.76302	7.9142	P	P	P
201132_at	0.618034	1.01866	up	12.4301	12.3638	12.3124	P	P	P	12.2747	12.355	12.3966	P	P	P
201133_s_at	0.00957418	1.0614	down	10.337	10.3759	10.3316	P	P	P	10.4326	10.4527	10.4171	P	P	P
201134_x_at	0.0737798	1.26862	up	15.3214	14.932	15.0831	P	P	P	14.9077	14.7138	14.6851	P	P	P
201135_at	0.500931	1.02843	down	12.6792	12.5866	12.681	P	P	P	12.7685	12.6841	12.6154	P	P	P
201136_at	0.0160231	1.78829	up	9.99573	10.1647	10.4391	P	P	P	9.43874	9.34199	9.30297	P	P	P
201137_s_at	0.0403418	2.97639	up	6.01395	7.34602	6.29796	A	A	A	4.7182	5.60282	4.6162	A	A	A
201138_s_at	0.0179637	1.25522	up	12.9589	12.91	12.9607	P	P	P	12.5751	12.5501	12.7206	P	P	P
201139_s_at	0.0531422	1.16983	up	13.1231	13.1791	13.13	P	P	P	12.8845	12.8351	13.0336	P	P	P
201140_s_at	0.0750202	1.27313	down	10.0969	10.2101	10.3797	P	P	P	10.7081	10.6744	10.3495	P	P	P
201141_at	0.19084	1.33309	up	6.07342	6.20925	6.78045	A	P	P	5.93286	6.02827	5.85768	P	P	P
201142_at	0.0952103	1.15473	up	10.7606	10.7299	10.7458	P	P	P	10.5135	10.4307	10.6695	P	P	P
201143_s_at	0.24402	1.07364	up	10.6147	10.6023	10.6649	P	P	P	10.4029	10.554	10.6174	P	P	P
201144_s_at	0.0574416	1.10158	down	12.3469	12.419	12.4105	P	P	P	12.5858	12.559	12.4502	P	P	P
201145_at	0.674181	1.01959	down	12.4653	12.5326	12.658	P	P	P	12.5923	12.5981	12.5495	P	P	P
201146_at	0.0220346	1.4393	down	11.0808	11.098	10.8309	P	P	P	11.5171	11.5043	11.5644	P	P	P
201147_s_at	0.0325434	1.16429	up	9.01881	8.87613	9.04567	P	P	P	8.82197	8.72106	8.73922	P	P	P
201148_s_at	0.140788	1.49886	up	8.23035	8.35703	8.7376	P	P	P	7.36825	8.25047	7.95466	A	P	M
201149_s_at	0.00298635	2.06103	up	8.27758	8.14146	8.23417	P	P	P	7.07952	7.08267	7.36092	P	P	P
201150_s_at	0.440036	1.0737	up	8.62561	8.97237	8.8699	P	P	P	8.77945	8.61586	8.7648	P	P	P
201151_s_at	0.0406408	1.60126	down	8.03641	8.553	8.33421	P	P	P	8.71866	8.94167	9.30093	P	P	P
201152_s_at	0.333083	1.07967	down	10.7238	10.9661	10.8129	P	P	P	10.8158	10.9564	11.0624	P	P	P
201153_s_at	0.177479	1.21427	down	10.5773	10.7153	10.5866	P	P	P	10.8711	11.1666	10.6818	P	P	P
201154_x_at	0.0486562	1.31058	up	15.7804	15.4114	15.5291	P	P	P	15.3092	15.1199	15.1212	P	P	P
201155_s_at	0.0273235	1.21486	up	10.3979	10.3748	10.4054	P	P	P	10.1189	10.1953	10.0215	P	P	P
201156_s_at	0.210175	1.08089	down	10.1743	10.2118	10.2956	P	P	P	10.2434	10.3191	10.4558	P	P	P
201157_s_at	0.0768996	1.05912	up	12.099	12.1586	12.1406	P	P	P	11.9949	12.0845	12.0703	P	P	P
201158_at	0.274501	1.11061	down	8.82535	9.15632	8.93237	P	P	P	8.99437	9.1855	9.18823	P	P	P
201159_s_at	0.741433	1.23883	up	6.7239	6.52231	6.92921	A	A	A	7.00107	4.81137	7.43605	A	A	A
201160_s_at	0.099107	1.08132	up	14.5277	14.5504	14.4398	P	P	P	14.431	14.4353	14.3133	P	P	P
201161_s_at	0.0530061	1.24898	up	13.0549	12.7845	12.9041	P	P	P	12.6044	12.5764	12.6005	P	P	P
201162_at	0.668724	1.37079	down	5.44828	3.89507	5.0094	A	A	A	5.3107	3.7366	6.67046	A	A	A
201163_s_at	0.0300153	1.9411	down	5.99128	6.74315	6.38711	A	P	P	7.50235	7.12642	7.36338	P	P	P
201164_s_at	0.0849835	1.25737	down	12.1232	11.7528	11.8084	P	P	P	12.3301	12.1371	12.2084	P	P	P
201165_s_at	0.560413	1.07126	up	12.1504	11.9929	11.7486	P	P	P	12.0724	11.7569	11.7646	P	P	P
201166_s_at	0.886031	1.01157	up	13.4875	13.4108	13.3716	P	P	P	13.5779	13.4071	13.2351	P	P	P
201167_x_at	0.111792	1.25042	down	8.33776	8.49689	8.05945	P	P	P	8.68737	8.67042	8.50356	P	P	P
201168_x_at	0.170024	1.1284	up	9.72339	9.86228	10.0212	P	P	P	9.63007	9.72375	9.73017	P	P	P
201169_s_at	0.103988	1.43674	up	7.47168	7.22326	7.61636	P	P	P	7.29645	6.61555	6.83089	P	P	A
201170_s_at	0.107778	1.1817	up	12.1737	12.3118	11.9944	P	P	P	12.0518	11.863	11.8425	P	P	P
201171_at	0.628497	1.14898	down	6.6596	7.84849	7.34424	P	P	P	7.48361	7.27614	7.69364	P	P	P
201172_x_at	0.129134	1.04975	down	12.1742	12.2133	12.1506	P	P	P	12.3088	12.2178	12.2217	P	P	P
201173_x_at	0.180951	1.04694	up	12.3212	12.4359	12.3581	P	P	P	12.3282	12.2973	12.2911	P	P	P
201174_s_at	0.440305	1.04869	down	11.4959	11.6299	11.4964	P	P	P	11.6235	11.49	11.7146	P	P	P
201175_at	0.0974329	1.26632	down	11.5928	11.8339	12.0299	P	P	P	12.2306	12.2047	12.0431	P	P	P
201176_s_at	0.0566549	1.30055	up	11.4712	11.2435	11.1012	P	P	P	10.9327	10.8066	10.9393	P	P	P
201177_s_at	0.00526364	1.25117	down	13.3811	13.5096	13.3917	P	P	P	13.7855	13.7618	13.705	P	P	P
201178_at	0.0329867	1.2004	down	11.7488	11.6236	11.8425	P	P	P	11.9413	11.9952	12.0689	P	P	P
201179_s_at	0.0893156	1.25917	down	10.3642	10.3711	10.2023	P	P	P	10.7076	10.4159	10.8114	P	P	P
201180_s_at	0.0269846	1.35678	down	12.2006	12.0486	12.0412	P	P	P	12.5717	12.6849	12.3543	P	P	P
201181_at	0.439326	1.09788	down	9.5036	9.53201	9.37421	P	P	P	9.73832	9.74829	9.32737	P	P	P
201182_s_at	0.0734297	1.40879	up	10.8145	10.4272	10.5377	P	P	P	10.42	9.9195	9.95662	P	P	P
201183_s_at	0.516038	1.22655	up	11.1124	10.1304	10.2422	P	P	P	10.7431	9.98223	9.87586	P	P	P
201184_s_at	0.0328524	1.56938	up	12.024	11.5615	11.5705	P	P	P	10.9939	11.3222	10.8893	P	P	P
201185_at	0.0054849	1.53784	down	7.87074	7.97747	7.76094	P	P	P	8.66113	8.40186	8.4089	P	P	P
201186_at	0.360002	1.11622	down	10.9848	11.1359	11.4036	P	P	P	11.4262	11.4199	11.154	P	P	P
201187_s_at	0.246782	1.29552	up	5.85933	6.36118	5.76945	A	A	P	5.22817	5.7292	5.912	A	A	A
201188_s_at	0.0248926	1.80768	up	9.11851	8.75042	8.8288	P	M	P	7.6933	8.32687	8.11515	A	M	A
201189_s_at	0.0312431	1.73062	up	9.91319	10.0543	10.4082	P	P	P	9.37031	9.32172	9.30983	P	P	P
201190_s_at	0.0942709	1.24684	up	10.6966	10.5351	10.2972	P	P	P	10.1227	10.3455	10.1058	P	P	P
201191_at	0.00359878	1.52609	up	9.51989	9.53208	9.31482	P	P	P	8.88839	8.94051	8.70836	P	P	P
201192_s_at	0.43981	1.10282	up	10.3966	10.5262	10.3672	P	P	P	10.105	10.1847	10.5767	P	P	P
201193_at	0.0320949	1.53049	down	11.3099	10.95	10.9286	P	P	P	11.6284	11.7334	11.6686	P	P	P
201194_at	0.108924	1.08489	up	11.577	11.557	11.6134	P	P	P	11.4873	11.5297	11.3776	P	P	P
201195_s_at	0.012269	1.37904	down	11.2886	11.376	11.4199	P	P	P	11.6928	11.8282	11.9544	P	P	P
201196_s_at	0.0027111	1.50297	down	11.0744	11.1429	11.0838	P	P	P	11.7038	11.5942	11.7666	P	P	P
201197_at	0.000845	1.49379	down	12.3997	12.4004	12.2585	P	P	P	13.0162	12.8998	12.8795	P	P	P
201198_s_at	0.219444	1.14964	down	11.7599	11.4021	11.4372	P	P	P	11.8216	11.5999	11.7811	P	P	P
201199_s_at	0.127968	1.12445	down	12.4371	12.2137	12.2338	P	P	P	12.4695	12.3844	12.5383	P	P	P
201200_at	0.122584	1.12179	down	11.7596	11.8152	11.6879	P	P	P	11.8965	11.8141	12.0496	P	P	P
201201_at	0.00773061	1.20159	up	13.5262	13.4219	13.405	P	P	P	13.2569	13.1732	13.1282	P	P	P
201202_at	0.405882	1.05735	down	14.0203	13.9173	13.9694	P	P	P	14.198	13.9491	14.0012	P	P	P
201203_s_at	0.0640462	4.85364	up	5.19401	6.28732	7.10651	A	A	A	2.61684	4.17726	4.95654	A	A	A
201204_s_at	0.666593	1.04494	down	10.0265	10.2226	10.1899	P	P	P	10.0922	10.0902	10.4468	P	P	P
201205_at	0.938676	1.02474	down	7.13358	5.80008	6.63931	P	P	P	6.70281	6.26394	6.712	P	P	P
201206_s_at	0.224024	1.21176	up	9.02238	8.52119	8.6947	P	P	P	8.71476	8.36099	8.33122	P	P	P
201207_at	0.031103	1.20148	down	9.20001	9.25736	9.3706	P	P	P	9.47168	9.48653	9.66419	P	P	P
201208_s_at	0.0414218	1.17596	up	7.47262	7.51167	7.32407	A	A	A	7.23887	7.16442	7.20355	A	A	A
201209_at	0.0966344	1.18289	up	13.8011	13.708	13.8167	P	P	P	13.5877	13.3602	13.6509	P	P	P
201210_at	0.0657398	1.16823	up	14.2026	14.1067	14.1005	P	P	P	13.83	13.8562	14.0507	P	P	P
201211_s_at	0.0570387	1.55753	down	8.68561	8.15235	8.09415	P	P	P	9.1391	8.88925	8.82152	P	P	P
201212_at	0.0738413	1.16276	down	11.2323	11.1954	11.111	P	P	P	11.516	11.4063	11.269	P	P	P
201213_at	0.030206	1.79155	down	6.57729	7.22785	6.79239	P	P	P	7.46628	7.63004	8.02483	P	P	P
201214_s_at	0.561747	1.0262	up	10.9648	11.0345	11.025	P	P	P	10.9101	10.9276	11.0747	P	P	P
201215_at	0.582671	1.03002	down	14.7027	14.5287	14.5254	P	P	P	14.6997	14.5634	14.6217	P	P	P
201216_at	0.0771275	1.14784	down	12.0493	12.1133	12.1462	P	P	P	12.4238	12.1983	12.2835	P	P	P
201217_x_at	0.0629296	1.36814	up	15.9975	15.5988	15.5918	P	P	P	15.3719	15.1942	15.2653	P	P	P
201218_at	0.954033	1.00293	up	12.3173	12.2588	12.3126	P	P	P	12.3999	12.2954	12.1807	P	P	P
201219_at	0.0471651	1.17313	down	9.43322	9.60178	9.63056	P	P	P	9.68459	9.8179	9.85417	P	P	P
201220_x_at	0.179061	1.17588	down	12.1625	12.122	12.1016	P	P	P	12.5944	12.2394	12.2534	P	P	P
201221_s_at	0.00605242	1.16398	down	12.3426	12.2505	12.3215	P	P	P	12.4644	12.5624	12.5449	P	P	P
201222_s_at	0.309145	1.06081	down	13.6134	13.4071	13.5743	P	P	P	13.6524	13.5987	13.5993	P	P	P
201223_s_at	0.0151324	1.27773	down	12.5606	12.698	12.6503	P	P	P	13.1193	12.9383	12.912	P	P	P
201224_s_at	0.557932	1.08259	down	10.6628	10.099	10.3303	P	P	P	10.4826	10.4325	10.5205	P	P	P
201225_s_at	0.00638633	1.07441	up	13.166	13.1452	13.1838	P	P	P	13.0909	13.0504	13.0429	P	P	P
201226_at	0.0123651	1.21084	up	13.7264	13.5599	13.6567	P	P	P	13.434	13.3008	13.3802	P	P	P
201227_s_at	0.1798	1.04422	up	13.8319	13.7515	13.7292	P	P	P	13.7059	13.7002	13.7193	P	P	P
201228_s_at	0.661203	1.06734	down	9.05918	8.42933	8.65642	P	P	P	8.76899	8.82509	8.83291	P	P	P
201229_s_at	0.109656	1.15536	up	11.1218	11.0703	11.1813	P	P	P	10.9389	10.7657	11.0438	P	P	P
201230_s_at	0.0697002	1.24848	up	11.4452	11.3422	11.1812	P	P	P	10.8033	11.0732	11.1316	P	P	P
201231_s_at	0.0716239	1.17754	up	15.0672	14.8139	14.8939	P	P	P	14.8019	14.6047	14.6611	P	P	P
201232_s_at	0.923057	1.00506	down	11.8345	11.9064	11.9068	P	P	P	11.8809	12.005	11.7837	P	P	P
201233_at	0.108302	1.15359	up	9.87771	10.0073	10.1471	P	P	P	9.78476	9.91698	9.71193	P	P	P
201234_at	0.135723	1.47289	up	9.28433	9.15862	9.48243	P	P	P	8.51462	8.49904	9.23578	P	P	P
201235_s_at	0.181624	1.29591	up	7.63063	7.109	7.4107	A	P	M	6.97663	6.7256	7.32619	P	A	A
201236_s_at	0.693627	1.02543	up	8.98983	9.24528	9.03922	P	P	P	9.02034	9.05189	9.09343	P	P	P
201237_at	0.00670343	1.38007	down	10.8393	10.8108	10.9373	P	P	P	11.3949	11.3888	11.198	P	P	P
201238_s_at	0.000691	1.43136	down	12.1023	12.1795	12.0412	P	P	P	12.6162	12.5677	12.6914	P	P	P
201239_s_at	0.024075	1.09739	down	12.2834	12.3028	12.374	P	P	P	12.4486	12.5015	12.4122	P	P	P
201240_s_at	0.001196	1.16213	down	12.9041	12.8746	12.8585	P	P	P	13.0695	13.0855	13.1326	P	P	P
201241_at	0.0693031	1.11793	down	12.975	12.8089	12.8338	P	P	P	13.0979	12.9899	13.0124	P	P	P
201242_s_at	0.00864432	1.57101	up	10.5258	10.1942	10.3659	P	P	P	9.73943	9.60931	9.78208	P	P	P
201243_s_at	0.246195	1.1165	up	10.9377	10.993	10.8412	P	P	P	10.5671	10.8712	10.8566	P	P	P
201244_s_at	0.0802208	1.18128	down	11.3455	11.4031	11.1592	P	P	P	11.5538	11.55	11.5251	P	P	P
201245_s_at	0.723973	1.02404	down	10.9252	11.173	11.1126	P	P	P	11.1028	11.1911	11.0198	P	P	P
201246_s_at	0.0232754	1.24857	down	7.89936	8.04541	7.99121	P	P	P	8.2074	8.43295	8.25648	P	P	P
201247_at	0.0814183	1.2568	up	9.5705	9.5473	9.63149	P	P	P	9.07653	9.44089	9.2426	P	P	P
201248_s_at	0.110838	1.50175	up	8.9024	8.45315	8.22042	P	P	P	7.70731	8.35006	7.75868	P	P	P
201249_at	0.342543	1.80977	up	4.92588	6.32305	5.92104	A	A	A	5.9632	4.94461	3.69473	A	A	A
201250_s_at	0.0143438	1.59212	down	8.88755	8.86953	8.95568	P	P	P	9.55193	9.7504	9.4233	P	P	P
201251_at	0.025758	1.18013	down	10.764	10.7846	10.885	P	P	P	10.9501	11.0686	11.1317	P	P	P
201252_at	0.0545172	1.12069	down	10.8674	10.9488	11.013	P	P	P	11.1595	11.0197	11.1431	P	P	P
201253_s_at	0.793639	1.01937	up	13.1	13.0214	13.0661	P	P	P	13.0432	12.8727	13.1886	P	P	P
201254_x_at	0.069708	1.31855	up	16.0087	15.5917	15.6766	P	P	P	15.475	15.2669	15.3382	P	P	P
201255_x_at	0.455712	1.03397	down	11.5343	11.6282	11.64	P	P	P	11.6226	11.5839	11.7405	P	P	P
201256_at	0.63727	1.02261	down	12.962	12.7959	12.8289	P	P	P	12.9669	12.8722	12.8444	P	P	P
201257_x_at	0.0609388	1.32554	up	16.0351	15.6276	15.7154	P	P	P	15.4889	15.222	15.4475	P	P	P
201258_at	0.0429594	1.26428	up	15.5071	15.2006	15.3	P	P	P	15.109	14.9609	14.9229	P	P	P
201259_s_at	0.213401	1.12161	down	10.6796	10.4398	10.3905	P	P	P	10.5518	10.6826	10.7722	P	P	P
201260_s_at	0.00782734	1.34485	down	10.8362	10.9485	10.7235	P	P	P	11.2028	11.2168	11.371	P	P	P
201261_x_at	0.837018	1.09112	up	4.86448	6.56573	5.74039	A	A	A	5.07032	5.72017	6.00268	A	A	A
201262_s_at	0.216914	2.97643	down	2.61442	3.5242	3.24705	A	A	A	5.7729	5.42046	2.91306	A	A	A
201263_at	0.00843048	1.38097	down	12.8697	12.683	12.7015	P	P	P	13.36	13.1247	13.1666	P	P	P
201264_at	0.422156	1.11918	up	10.9649	10.7997	10.7901	P	P	P	10.5015	10.5583	11.0076	P	P	P
201265_at	0.119316	1.80833	down	5.18769	4.95287	4.0372	A	A	A	5.93617	5.38571	5.41986	A	A	A
201266_at	0.0250911	1.13055	down	11.9222	11.7997	11.8117	P	P	P	12.0557	12.0364	11.9727	P	P	P
201267_s_at	0.00402921	1.27978	up	12.0459	12.0257	12.0787	P	P	P	11.7414	11.6242	11.7169	P	P	P
201268_at	0.0860645	1.15217	up	14.6399	14.3931	14.4835	P	P	P	14.3797	14.231	14.2926	P	P	P
201269_s_at	0.142341	1.98398	up	6.32989	5.88092	4.99932	P	A	A	4.33867	4.40822	5.49804	A	A	A
201270_x_at	0.0671048	1.12238	up	10.1646	10.2711	10.2044	P	P	P	9.99758	10.1525	9.99035	P	P	P
201271_s_at	0.239248	1.07128	up	10.7057	10.537	10.5914	P	P	P	10.4309	10.6087	10.4964	P	P	P
201272_at	0.971745	1.00184	up	13.8007	13.6079	13.718	P	P	P	13.789	13.6794	13.6502	P	P	P
201273_s_at	0.145593	1.16422	up	15.012	14.9012	14.9478	P	P	P	14.8966	14.7495	14.5568	P	P	P
201274_at	0.926442	1.00337	up	13.1269	13.0589	13.0528	P	P	P	13.0518	13.0154	13.1569	P	P	P
201275_at	0.0867259	1.04429	down	12.5005	12.4533	12.4521	P	P	P	12.5463	12.5587	12.4884	P	P	P
201276_at	0.627186	1.05986	up	8.67012	8.8308	9.05105	P	P	P	8.60492	8.99006	8.70535	P	P	P
201277_s_at	0.155764	1.08589	up	14.4629	14.2962	14.3484	P	P	P	14.3385	14.1781	14.2342	P	P	P
201278_at	0.201124	2.91719	up	5.94776	6.2802	6.19989	A	P	P	2.94565	5.37883	5.46962	A	A	A
201279_s_at	0.00436859	9.85396	up	5.26863	6.31201	6.21374	A	A	A	1.79216	3.17882	2.92129	A	A	A
201280_s_at	0.515269	1.91015	up	5.19096	5.17659	4.72069	A	A	A	5.30223	5.26673	1.71822	A	A	A
201281_at	0.852789	1.00746	down	11.2512	11.242	11.1946	P	P	P	11.2555	11.3162	11.1482	P	P	P
201282_at	0.862208	1.04223	down	7.32022	6.65478	7.65091	P	P	P	7.47454	7.17519	7.15521	P	P	P
201283_s_at	0.213237	1.2846	down	6.31909	6.48484	6.99943	P	P	P	6.92329	6.86739	7.09666	P	P	P
201284_s_at	0.0362577	1.31411	down	10.3229	10.5947	10.5809	P	P	P	10.8652	10.8638	10.9517	P	P	P
201285_at	0.0018504	1.45487	down	11.3267	11.4735	11.3541	P	P	P	11.9519	11.9448	11.8802	P	P	P
201286_at	0.0284859	1.72514	up	8.65674	8.18449	8.47132	P	P	P	7.65168	7.66964	7.63109	A	P	P
201287_s_at	0.0185322	1.33298	up	8.57479	8.61603	8.80706	P	M	P	8.18922	8.41011	8.15458	A	P	A
201288_at	0.554682	1.508	up	3.4789	3.02329	3.00341	A	A	A	4.18483	2.17765	1.36522	A	A	A
201289_at	0.345119	1.11979	down	8.90246	8.81154	8.60249	P	P	P	8.69763	9.10051	9.00805	P	P	P
201290_at	0.106484	1.12068	up	14.128	13.9869	14.2028	P	P	P	13.9479	13.8667	14.0101	P	P	P
201291_s_at	0.882614	1.04679	down	12.3419	11.4302	11.5033	P	P	P	12.4255	11.5267	11.5211	P	P	P
201292_at	0.711841	1.01458	down	12.6054	12.4886	12.4762	P	P	P	12.5791	12.4794	12.5744	P	P	P
201293_x_at	0.0448722	1.18613	up	15.4836	15.2637	15.3181	P	P	P	15.1941	15.022	15.1104	P	P	P
201294_s_at	0.13296	1.51099	up	9.11189	8.25489	8.60703	P	P	P	8.17191	8.02569	7.98973	P	P	P
201295_s_at	0.165952	1.57664	down	7.29665	6.55444	6.21982	P	P	P	7.45038	6.99083	7.60026	P	P	P
201296_s_at	0.00539307	1.46674	up	12.4716	12.5744	12.6868	P	P	P	11.8769	12.1251	12.0728	P	P	P
201297_s_at	0.016819	1.42785	down	8.65533	8.84415	8.95137	P	P	P	9.29508	9.51209	9.18521	P	P	P
201298_s_at	0.0412793	1.17277	down	10.6297	10.7869	10.8087	P	P	P	10.9196	10.9178	11.0777	P	P	P
201299_s_at	0.242066	1.25582	down	8.67275	9.37073	9.04756	P	P	P	9.3119	9.43881	9.32622	P	P	P
201300_s_at	0.00183006	1.27817	down	11.1953	11.2824	11.1861	P	P	P	11.5733	11.605	11.5478	P	P	P
201301_s_at	0.000486	1.35184	up	10.7059	10.7534	10.6471	P	P	P	10.3049	10.2769	10.2198	P	P	P
201302_at	0.0883579	1.24272	up	9.84978	9.73429	9.91297	P	P	P	9.30096	9.5896	9.66598	P	P	P
201303_at	0.0153872	1.32936	down	12.8975	12.7131	12.6877	P	P	P	13.25	13.0262	13.2543	P	P	P
201304_at	0.937009	1.00786	down	12.0638	12.4638	12.15	P	P	P	12.1542	12.2463	12.3111	P	P	P
201305_x_at	0.252349	1.09262	up	14.2852	14.0152	14.1358	P	P	P	14.1023	13.9279	14.0226	P	P	P
201306_s_at	0.0367851	1.18519	up	14.4511	14.247	14.3826	P	P	P	14.1726	14.0749	14.0977	P	P	P
201307_at	0.00607395	1.1904	down	11.7261	11.6708	11.7938	P	P	P	11.9946	12.0189	11.9315	P	P	P
201308_s_at	0.028698	3.07219	down	6.01005	4.96266	6.10105	A	A	P	7.20429	7.03732	7.68995	P	P	P
201309_x_at	0.0411053	1.77365	down	7.58028	6.91122	7.47467	P	M	P	8.01312	8.10915	8.32405	P	P	P
201310_s_at	0.00758833	1.48259	down	9.92178	9.8134	9.9789	P	P	P	10.3434	10.4496	10.6254	P	P	P
201311_s_at	0.00656429	1.46391	up	10.6679	10.6071	10.7068	P	P	P	9.98161	10.147	10.2036	P	P	P
201312_s_at	0.845482	1.01613	up	12.0974	12.3477	12.35	P	P	P	12.136	12.2087	12.3812	P	P	P
201313_at	0.00116304	2.67817	up	11.3565	11.4779	11.6196	P	P	P	9.88587	10.2876	10.0169	P	P	P
201314_at	0.115609	1.24075	up	10.1334	10.0728	10.1956	P	P	P	9.83904	10.0251	9.604	P	P	P
201315_x_at	0.00832819	1.80283	up	10.2031	10.2632	10.2947	P	P	P	9.21733	9.5317	9.46124	P	P	P
201316_at	0.137862	1.12501	down	10.6221	10.5644	10.6526	P	P	P	10.7891	10.9082	10.6515	P	P	P
201317_s_at	0.277731	1.0944	down	13.6248	13.7677	13.7545	P	P	P	13.9403	13.6714	13.9258	P	P	P
201318_s_at	0.414742	1.06891	up	12.704	12.9347	13.0081	P	P	P	12.8697	12.7491	12.7397	P	P	P
201319_at	0.994627	1.00221	down	10.8347	11.1163	10.7132	P	P	P	11.1474	11.4355	10.0908	P	P	P
201320_at	0.357197	1.13335	down	8.48482	8.90188	8.45174	P	P	P	8.96041	8.66976	8.75007	P	P	P
201321_s_at	0.699043	1.03413	down	10.2576	10.3567	10.3597	P	P	P	10.4116	10.5342	10.1736	P	P	P
201322_at	0.789757	1.01908	up	14.3216	14.0336	14.1899	P	P	P	14.2356	14.1364	14.0912	P	P	P
201323_at	0.0124393	1.65373	down	11.4499	11.3212	11.3497	P	P	P	12.2219	12.1873	11.8887	P	P	P
201324_at	0.170822	1.43196	up	6.51498	6.2228	6.5603	A	A	A	6.40645	5.79791	5.53975	A	M	A
201325_s_at	0.95687	1.01365	up	2.63843	3.13511	2.19528	A	A	A	2.26877	2.9646	2.67675	A	A	A
201326_at	0.790167	1.02095	down	12.3108	12.6511	12.4989	P	P	P	12.5061	12.5131	12.5313	P	P	P
201327_s_at	0.139273	1.12166	down	13.3914	13.1458	13.2422	P	P	P	13.4535	13.4308	13.3921	P	P	P
201328_at	0.015989	1.34552	down	8.25721	8.09323	8.33545	P	P	P	8.68429	8.59902	8.68706	P	P	P
201329_s_at	0.093158	1.2815	down	8.42519	8.2354	8.10158	P	P	P	8.55991	8.42094	8.85482	P	P	P
201330_at	0.0517496	1.38148	down	13.156	12.8078	12.8393	P	P	P	13.4168	13.3941	13.391	P	P	P
201331_s_at	0.0276778	1.85312	up	9.90125	10.003	9.91879	P	P	P	8.91983	8.86111	9.37229	P	P	P
201332_s_at	0.116896	5.62704	up	6.74432	6.48206	6.3082	A	A	A	2.93975	5.90911	3.20858	A	A	A
201333_s_at	0.301787	1.201	up	7.38594	7.62679	7.44576	A	A	A	7.29026	6.86073	7.51482	P	A	A
201334_s_at	0.488707	1.1282	down	11.4474	11.1578	10.9851	P	P	P	11.2752	11.1142	11.7229	P	P	P
201335_s_at	0.506018	1.13293	down	7.40825	7.03274	7.08473	P	P	P	7.3024	7.0213	7.7422	P	P	P
201336_at	0.0146727	1.2424	down	12.582	12.5	12.3881	P	P	P	12.8673	12.7771	12.7653	P	P	P
201337_s_at	0.0847495	1.57369	down	9.31468	9.0164	9.33839	P	P	P	9.54934	9.76953	10.313	P	P	P
201338_x_at	0.216891	1.06609	down	13.1687	13.1593	13.2062	P	P	P	13.3201	13.165	13.3261	P	P	P
201339_s_at	0.00851327	1.13008	up	11.9764	12.0427	11.9705	P	P	P	11.7683	11.8305	11.8615	P	P	P
201340_s_at	0.792669	1.15776	up	5.26057	5.17575	5.67404	A	A	M	6.47307	4.90024	4.10303	P	A	A
201341_at	0.0256965	1.18273	up	8.12341	8.00219	8.18151	P	P	P	7.8121	7.82071	7.94795	P	P	P
201342_at	0.000313	1.35693	up	12.9187	12.8432	12.9328	P	P	P	12.5015	12.4206	12.4516	P	P	P
201343_at	0.93212	1.00364	up	11.9037	11.9255	11.9154	P	P	P	12.0145	11.8327	11.8816	P	P	P
201344_at	0.0262597	1.19425	down	8.5271	8.56538	8.56527	P	P	P	8.90384	8.76273	8.7595	P	P	P
201345_s_at	0.0462863	1.28978	down	12.1184	12.2206	12.1693	P	P	P	12.5804	12.6689	12.3602	P	P	P
201346_at	0.483098	1.02091	down	10.7075	10.6794	10.5985	P	P	P	10.6555	10.7187	10.7008	P	P	P
201347_x_at	0.0153286	1.30291	up	11.593	11.7457	11.8127	P	P	P	11.4305	11.3715	11.2043	P	P	P
201348_at	0.367726	1.06671	down	8.87302	9.08493	8.97935	P	P	P	8.93768	9.11923	9.15987	P	P	P
201349_at	0.0186152	1.32801	down	8.62314	8.68249	8.76104	A	P	P	9.24365	8.97773	9.0731	P	P	P
201350_at	0.22031	1.13314	down	9.43283	9.25593	9.34843	P	P	P	9.45316	9.73128	9.39372	P	P	P
201351_s_at	0.0410735	1.1174	down	12.0839	11.974	11.9872	P	P	P	12.1672	12.1851	12.1732	P	P	P
201352_at	0.100607	1.09324	down	12.2929	12.288	12.3324	P	P	P	12.4738	12.3396	12.4856	P	P	P
201353_s_at	0.341244	1.17649	up	8.45959	8.6529	8.49795	P	P	P	8.19262	8.04352	8.67084	P	P	P
201354_s_at	0.0317324	1.18017	up	9.57583	9.52618	9.43321	P	P	P	9.38004	9.25253	9.18566	P	P	P
201355_s_at	0.941674	1.02425	up	6.75678	6.41341	7.68737	A	P	P	7.34158	6.76341	6.64885	A	P	A
201356_at	0.0900643	1.18652	down	11.4047	11.4095	11.448	P	P	P	11.5767	11.8301	11.5956	P	P	P
201357_s_at	0.155114	1.26212	down	9.32385	9.23014	8.94375	P	P	P	9.23258	9.52029	9.7524	P	P	P
201358_s_at	0.241339	1.08082	down	13.4457	13.5307	13.4906	P	P	P	13.6779	13.4632	13.6623	P	P	P
201359_at	0.00547681	1.30625	down	11.8859	11.7317	11.7225	P	P	P	12.2431	12.1127	12.1406	P	P	P
201360_at	0.342454	1.08552	down	10.8861	10.8551	11.1352	P	P	P	11.052	11.1954	10.9841	P	P	P
201361_at	0.611969	1.02589	down	10.6016	10.5821	10.6429	P	P	P	10.6837	10.7269	10.5267	P	P	P
201362_at	0.194169	1.13581	up	9.83711	9.81221	9.72209	P	P	P	9.62805	9.42707	9.76513	P	P	P
201363_s_at	0.752934	1.01822	down	9.1481	9.2441	9.16094	P	P	P	9.16443	9.12154	9.34531	P	P	P
201364_s_at	0.122382	1.11887	down	10.5224	10.536	10.7224	P	P	P	10.745	10.7845	10.7376	P	P	P
201365_at	0.00906794	1.28444	down	9.8798	9.73455	9.75741	P	P	P	10.1149	10.0755	10.2648	P	P	P
201366_at	0.00675678	1.41486	up	11.8154	11.7615	11.7164	P	P	P	11.3011	11.3488	11.1415	P	P	P
201367_s_at	0.486345	1.24181	up	5.14871	6.33899	5.83705	A	A	A	5.60814	5.07095	5.70831	A	A	A
201368_at	0.00433707	1.38242	down	10.7786	10.9798	10.8554	P	P	P	11.398	11.2657	11.3517	P	P	P
201369_s_at	0.204994	1.21304	up	8.86111	8.50705	8.82373	P	P	P	8.65112	8.53142	8.17347	P	P	P
201370_s_at	0.00373442	1.62132	down	8.65288	8.71455	8.49344	P	P	P	9.35465	9.33259	9.26512	P	P	P
201371_s_at	3.6e-05	1.49435	down	11.7032	11.687	11.7392	P	P	P	12.3201	12.2962	12.2517	P	P	P
201372_s_at	0.395699	2.45144	down	1.80488	5.93172	4.39371	A	M	A	4.83981	5.47175	5.69963	A	P	A
201373_at	0.755236	1.0443	up	4.8813	4.66733	5.25027	A	A	A	4.9683	4.86967	4.77334	A	A	A
201374_x_at	0.548216	1.21911	down	6.59284	5.29139	5.6968	A	A	A	5.83561	6.39688	6.20604	A	A	A
201375_s_at	0.357912	1.01171	down	12.3726	12.3882	12.3927	P	P	P	12.3807	12.428	12.3951	P	P	P
201376_s_at	0.000621	1.68674	down	10.3674	10.2512	10.1957	P	P	P	11.0095	10.9364	11.1312	P	P	P
201377_at	0.292053	1.09511	down	11.042	10.8652	10.8896	P	P	P	11.0272	11.2327	10.9302	P	P	P
201378_s_at	0.507468	1.0785	down	9.62845	9.62299	9.44983	P	P	P	9.53256	9.93816	9.55763	P	P	P
201379_s_at	0.0293942	1.41587	down	10.1203	10.1952	10.3115	P	P	P	10.7883	10.8546	10.4891	P	P	P
201380_at	0.0637717	1.23447	down	10.067	9.97731	9.96762	P	P	P	10.158	10.2977	10.4679	P	P	P
201381_x_at	0.218306	1.12064	down	13.4638	13.4234	13.397	P	P	P	13.6635	13.4066	13.7071	P	P	P
201382_at	0.662626	1.10507	down	6.7406	6.80306	7.29362	P	P	P	7.19994	6.61515	7.45462	P	P	P
201383_s_at	0.538305	1.05248	up	8.39145	8.50841	8.66138	P	P	P	8.29515	8.54724	8.49748	P	P	P
201384_s_at	0.0996862	1.15434	up	11.2263	10.9763	11.1335	P	P	P	10.8761	10.9227	10.9161	P	P	P
201385_at	0.169618	1.12023	down	13.6656	13.5023	13.4775	P	P	P	13.8302	13.7374	13.5691	P	P	P
201386_s_at	0.0116233	1.52021	down	11.945	11.699	11.6907	P	P	P	12.331	12.3867	12.4297	P	P	P
201387_s_at	0.0880866	1.10165	up	13.466	13.332	13.3099	P	P	P	13.2565	13.192	13.2405	P	P	P
201388_at	0.00262729	1.36206	down	11.4184	11.2666	11.4007	P	P	P	11.7529	11.7699	11.9002	P	P	P
201389_at	0.0380226	1.56736	up	8.00434	8.21651	8.47407	P	P	P	7.58316	7.62264	7.54411	P	P	P
201390_s_at	0.0839178	1.21524	up	12.7314	12.9378	13.0251	P	P	P	12.6146	12.6198	12.6162	P	P	P
201391_at	0.76077	1.01211	down	12.5618	12.4193	12.5564	P	P	P	12.5243	12.5719	12.4934	P	P	P
201392_s_at	0.699166	1.02626	down	10.4558	10.4334	10.6939	P	P	P	10.5708	10.5397	10.5849	P	P	P
201393_s_at	0.676043	1.04979	down	11.0713	11.1305	11.1791	P	P	P	11.3731	11.3048	10.9133	P	P	P
201394_s_at	0.0088791	1.44982	up	10.6512	10.5199	10.7212	P	P	P	9.98079	10.2603	10.0436	P	P	P
201395_at	0.013131	1.55333	up	11.7937	11.5707	11.4376	P	P	P	10.7515	11.0567	11.0877	P	P	P
201396_s_at	0.264913	1.10291	down	9.08707	9.34317	9.2989	P	P	P	9.47559	9.23531	9.4422	P	P	P
201397_at	0.0204687	1.19265	down	12.2276	12.327	12.3933	P	P	P	12.6178	12.6194	12.4732	P	P	P
201398_s_at	0.00188322	1.5608	down	12.2601	12.2901	12.3021	P	P	P	12.942	12.8512	12.9861	P	P	P
201399_s_at	0.00543509	1.51896	down	10.3668	10.0998	10.2217	P	P	P	10.7242	10.7878	10.9856	P	P	P
201400_at	0.967472	1.00196	down	13.8736	13.765	13.7872	P	P	P	13.9213	13.7535	13.7594	P	P	P
201401_s_at	0.332857	1.30618	up	6.88987	6.92439	7.054	P	P	P	5.96145	6.88832	6.86245	A	P	P
201402_at	0.200021	2.17941	up	5.34929	5.09855	4.94401	A	A	A	2.84614	4.87382	4.30006	A	A	A
201403_s_at	0.497963	1.01676	up	12.6083	12.6219	12.6787	P	P	P	12.6298	12.5651	12.642	P	P	P
201404_x_at	0.0611493	1.34081	down	8.51569	8.49838	8.41915	P	P	P	8.72104	8.86038	9.12112	P	P	P
201405_s_at	0.0130867	1.14951	down	12.2061	12.281	12.3264	P	P	P	12.5135	12.4587	12.4444	P	P	P
201406_at	0.0407483	1.28147	up	16.0547	15.7502	15.8164	P	P	P	15.6251	15.3818	15.5409	P	P	P
201407_s_at	0.142122	1.17919	down	10.7376	11.1023	10.8694	P	P	P	11.2298	11.0657	11.1272	P	P	P
201408_at	0.512304	1.14142	down	9.88101	10.0815	9.89914	P	P	P	10.0998	9.75507	10.5793	P	P	P
201409_s_at	0.371308	1.06155	down	10.2656	10.3412	10.2018	P	P	P	10.2294	10.3579	10.4798	P	P	P
201410_at	0.00164403	1.14152	down	10.6749	10.6531	10.6631	P	P	P	10.8562	10.8782	10.8296	P	P	P
201411_s_at	0.054279	1.30448	down	8.78765	8.56314	8.86974	P	P	P	9.02938	9.33728	9.00433	P	P	P
201412_at	0.15114	1.21101	up	10.0644	9.95403	10.1094	P	P	P	9.97586	9.78664	9.53667	P	P	P
201413_at	0.442613	1.06062	down	12.1836	12.1142	12.0719	P	P	P	12.1684	12.0797	12.3763	P	P	P
201414_s_at	0.571751	1.0245	down	10.6618	10.5637	10.6944	P	P	P	10.7016	10.5945	10.7286	P	P	P
201415_at	0.000807	1.41989	up	11.5345	11.5053	11.6179	P	P	P	11.0733	11.1008	10.9664	P	P	P
201416_at	0.00609953	2.06338	up	14.0036	13.8205	13.9098	P	P	P	13.0116	12.9645	12.6227	P	P	P
201417_at	0.0146751	1.59765	up	14.4489	14.1105	14.1105	P	P	P	13.6199	13.4496	13.5725	P	P	P
201418_s_at	0.00249861	2.38256	up	11.1384	11.0555	11.2062	P	P	P	10.0577	9.88514	9.6997	P	P	P
201419_at	0.561856	1.05422	up	10.1466	9.9393	10.0281	P	P	P	10.0369	10.0882	9.76047	P	P	P
201420_s_at	0.479717	1.05959	down	11.4786	11.296	11.2271	P	P	P	11.3925	11.5608	11.2989	P	P	P
201421_s_at	0.00198207	1.42561	down	10.7465	10.5649	10.637	P	P	P	11.2352	11.1549	11.093	P	P	P
201422_at	0.0394626	1.32702	up	10.5439	10.4774	10.5356	P	P	P	10.0786	10.2804	9.97332	P	P	P
201423_s_at	0.000646	1.78483	down	8.21547	8.04685	8.16134	P	P	P	8.85017	9.04121	9.03964	P	P	P
201424_s_at	5.21e-05	2.30667	down	9.26878	9.1938	9.35948	P	P	P	10.422	10.5606	10.4568	P	P	P
201425_at	0.0176855	1.1694	down	11.062	11.1573	11.1922	P	P	P	11.3542	11.2938	11.4408	P	P	P
201426_s_at	0.0172391	1.61723	up	14.7087	14.3058	14.3407	P	P	P	13.8828	13.6502	13.7417	P	P	P
201427_s_at	0.119011	1.3029	up	7.68895	7.93703	8.23	P	P	P	7.56411	7.70223	7.44446	P	P	P
201428_at	0.442141	1.52251	up	2.53894	3.91384	4.71889	A	A	A	2.89195	3.27397	3.1864	A	A	A
201429_s_at	0.0351927	1.37908	up	16.0906	15.716	15.8121	P	P	P	15.4847	15.2956	15.4472	P	P	P
201430_s_at	0.521324	1.63	up	5.00488	4.28633	5.45914	A	A	A	4.24152	5.739	2.65522	A	A	A
201431_s_at	0.185778	1.70844	up	6.08579	6.86831	6.71119	A	P	A	5.27352	6.56354	5.5102	A	A	A
201432_at	0.558002	1.03978	down	11.4282	11.2487	11.1655	P	P	P	11.3124	11.4048	11.294	P	P	P
201433_s_at	0.0073212	1.11332	down	12.2612	12.2357	12.209	P	P	P	12.3649	12.3699	12.4357	P	P	P
201434_at	0.0987809	1.2444	down	10.3654	10.7368	10.5902	P	P	P	10.8803	10.8964	10.8621	P	P	P
201435_s_at	0.229005	1.06835	down	11.8342	11.781	11.801	P	P	P	12.0134	11.8528	11.8361	P	P	P
201436_at	0.175126	1.11347	up	10.8878	10.9498	10.8353	P	P	P	10.8528	10.5878	10.767	P	P	P
201437_s_at	0.692956	1.0628	down	11.484	11.9275	11.8351	P	P	P	11.9588	12.025	11.5264	P	P	P
201438_at	0.375385	2.23663	down	2.17321	3.98547	2.07504	A	A	A	3.21596	2.70286	5.79886	A	A	A
201439_at	0.161963	1.13904	down	8.48194	8.74757	8.47693	P	P	P	8.7376	8.81036	8.72195	P	P	P
201440_at	0.0313584	1.53999	up	9.66435	9.92625	10.0559	P	P	P	9.24501	9.28307	9.24966	P	P	P
201441_at	0.618755	1.02399	up	13.5949	13.4825	13.5255	P	P	P	13.6043	13.4293	13.4666	P	P	P
201442_s_at	0.635704	1.50817	up	2.37043	5.24742	1.808	A	A	A	2.21891	2.57496	2.85357	A	A	A
201443_s_at	0.289924	1.0646	down	13.2212	13.166	13.1581	P	P	P	13.3977	13.2277	13.1909	P	P	P
201444_s_at	0.505625	1.06973	down	11.7388	11.3357	11.4537	P	P	P	11.6532	11.6216	11.5451	P	P	P
201445_at	0.00818742	1.17699	up	12.1275	12.2328	12.1918	P	P	P	11.8846	12.0092	11.953	P	P	P
201446_s_at	0.314838	1.17886	up	9.11446	9.02789	8.64974	P	P	P	8.91625	8.40929	8.7544	P	P	P
201447_at	0.106659	1.2705	down	8.59382	8.21171	8.24109	P	P	P	8.49475	8.70642	8.88163	P	P	P
201448_at	0.00153547	1.46247	down	10.0934	10.2461	10.1977	P	P	P	10.7261	10.7707	10.6858	P	P	P
201449_at	0.00586471	1.58434	down	9.04821	9.26971	8.98546	P	P	P	9.67212	9.79115	9.83175	P	P	P
201450_s_at	0.581985	1.04528	up	9.78714	9.67589	9.66176	P	P	P	9.54732	9.55245	9.83336	P	P	P
201451_x_at	0.643813	1.4256	up	4.58586	6.20633	6.17671	A	A	A	5.61185	3.48467	6.33767	A	A	A
201452_at	0.00507703	1.60667	up	8.64484	8.74551	8.65984	P	P	P	7.9531	7.90054	8.14435	P	P	P
201453_x_at	0.205474	1.14666	up	14.4506	14.0982	14.3026	P	P	P	14.2329	13.9619	14.0642	P	P	P
201454_s_at	0.24961	1.32657	down	12.0057	11.224	11.3437	P	P	P	12.2154	11.9566	11.6245	P	P	P
201455_s_at	0.00269177	1.22448	down	11.0723	10.9712	11.0664	P	P	P	11.3763	11.2927	11.3174	P	P	P
201456_s_at	0.427588	1.15756	down	11.4198	10.6921	10.9525	P	P	P	11.3309	11.158	11.2087	P	P	P
201457_x_at	0.59433	1.03172	down	13.4593	13.4821	13.5498	P	P	P	13.6589	13.5487	13.4186	P	P	P
201458_s_at	0.64605	1.01696	down	12.2782	12.1524	12.2929	P	P	P	12.2552	12.2511	12.29	P	P	P
201459_at	0.448306	1.06179	down	12.6187	12.8358	12.7953	P	P	P	12.8189	12.7106	12.9798	P	P	P
201460_at	0.391424	1.08436	up	8.81459	9.01717	9.16708	P	P	P	8.76451	8.95514	8.92866	P	P	P
201461_s_at	0.880159	1.03051	down	6.91223	6.75023	6.15186	P	P	P	6.7014	6.84257	6.40043	P	P	P
201462_at	0.000904	1.40361	up	11.2818	11.1672	11.1945	P	P	P	10.7958	10.6542	10.726	P	P	P
201463_s_at	0.0172073	1.17057	up	13.4069	13.3236	13.2726	P	P	P	13.1254	13.0752	13.1208	P	P	P
201464_x_at	0.000236	3.40122	up	15.0399	14.7297	14.75	P	P	P	13.2462	13.074	12.9012	P	P	P
201465_s_at	0.000952	7.43941	up	12.6309	12.4961	12.7781	P	P	P	9.91086	9.92404	9.38459	P	P	P
201466_s_at	0.00100167	5.00116	up	14.2718	14.245	14.1958	P	P	P	12.067	11.9367	11.7421	P	P	P
201467_s_at	0.624033	1.26153	down	4.48405	5.66882	6.43866	A	A	A	6.2086	5.51859	5.86988	A	A	A
201468_s_at	0.309986	1.35763	down	5.98949	6.59897	6.95686	P	P	P	6.67375	7.46077	6.73406	P	P	P
201469_s_at	0.156774	1.44736	up	6.27674	6.52315	7.01774	A	A	A	5.79812	5.92159	6.49766	A	A	A
201470_at	0.0567667	1.05977	down	13.2157	13.1578	13.1798	P	P	P	13.311	13.2684	13.2251	P	P	P
201471_s_at	0.00296738	1.56448	up	11.4206	11.4049	11.2873	P	P	P	10.7842	10.8049	10.5865	P	P	P
201472_at	0.0394168	1.16753	up	13.9236	13.9923	13.9403	P	P	P	13.7318	13.6341	13.8199	P	P	P
201473_at	0.0114498	3.12674	up	9.66475	9.6517	9.71707	P	P	P	7.82638	7.87463	8.39853	P	P	P
201474_s_at	0.305444	1.67248	up	5.85089	5.78154	5.78351	A	A	A	5.14718	5.96011	4.08268	A	A	A
201475_x_at	0.0506818	1.10609	down	12.2351	12.1369	12.0958	P	P	P	12.3019	12.2568	12.3455	P	P	P
201476_s_at	0.650974	1.0333	down	11.0257	10.7284	10.8143	P	P	P	10.8568	10.9285	10.9248	P	P	P
201477_s_at	0.357838	1.08559	down	13.9368	13.7559	13.7764	P	P	P	14.1081	13.9376	13.7788	P	P	P
201478_s_at	0.669168	1.03294	up	12.9222	12.6114	12.6802	P	P	P	12.6914	12.6822	12.7	P	P	P
201479_at	0.704347	1.01852	down	13.4488	13.3032	13.3302	P	P	P	13.4812	13.3355	13.3449	P	P	P
201480_s_at	0.0256991	1.40348	up	10.0554	10.0939	10.0571	P	P	P	9.49998	9.74655	9.49277	P	P	P
201481_s_at	0.573139	1.35198	down	7.49263	5.43884	7.20233	A	A	A	6.78633	7.25526	7.39743	A	A	A
201482_at	0.0961112	1.45743	up	9.1381	9.31789	9.25609	A	M	P	8.69417	9.02589	8.36172	A	A	A
201483_s_at	0.864632	1.01227	down	11.132	11.3652	11.419	P	P	P	11.2739	11.3168	11.3783	P	P	P
201484_at	0.80852	1.03382	down	9.7145	10.1372	10.0436	P	P	P	10.1327	10.1608	9.74578	P	P	P
201485_s_at	0.740799	1.02207	up	13.1298	12.8438	12.9886	P	P	P	12.9766	12.9354	12.9557	P	P	P
201486_at	0.87213	1.00802	up	13.5262	13.4761	13.4636	P	P	P	13.5932	13.4544	13.3837	P	P	P
201487_at	0.0330776	1.40456	down	10.4284	10.7156	10.3211	P	P	P	10.846	11.0246	11.0649	P	P	P
201488_x_at	0.546529	1.06847	up	13.2282	13.1774	13.1493	P	P	P	13.3137	12.8561	13.0985	P	P	P
201489_at	0.0892747	1.12898	down	12.4926	12.4152	12.41	P	P	P	12.5247	12.5849	12.7332	P	P	P
201490_s_at	0.453087	1.04845	up	11.6429	11.4595	11.531	P	P	P	11.3785	11.4581	11.5919	P	P	P
201491_at	0.00610289	1.24812	up	12.9796	13.0005	12.9303	P	P	P	12.7113	12.6666	12.5733	P	P	P
201492_s_at	0.0478005	1.37716	up	15.8468	15.4438	15.483	P	P	P	15.1916	14.9689	15.2281	P	P	P
201493_s_at	0.038314	1.19697	down	10.9774	10.8095	10.7746	P	P	P	11.054	11.0576	11.2281	P	P	P
201494_at	0.0953743	1.14546	down	11.4006	11.2444	11.3413	P	P	P	11.4537	11.4514	11.6689	P	P	P
201495_x_at	0.55869	1.1776	up	1.79631	2.75829	1.88183	A	A	A	1.51829	2.11853	2.09205	A	A	A
201496_x_at	0.414955	1.41407	down	4.59283	5.36209	6.21809	A	A	A	5.51629	5.79883	6.35744	A	A	P
201497_x_at	0.855075	1.19861	up	5.6784	5.25821	2.77798	A	A	A	5.13957	5.4526	2.33832	A	A	A
201498_at	0.162113	1.10427	down	11.5708	11.3412	11.4146	P	P	P	11.6615	11.5115	11.5829	P	P	P
201499_s_at	0.5173	1.06455	up	11.6509	11.3203	11.4144	P	P	P	11.3443	11.2488	11.5217	P	P	P
201500_s_at	0.24168	1.03218	down	10.5116	10.5605	10.5825	P	P	P	10.5509	10.6017	10.6391	P	P	P
201501_s_at	0.0123282	1.3551	down	11.2248	11.0154	11.0466	P	P	P	11.4847	11.5457	11.5716	P	P	P
201502_s_at	0.000439	10.1264	up	13.0036	13.0484	13.0342	P	P	P	9.6978	9.82447	9.54382	P	P	P
201503_at	0.226848	1.2073	down	12.6448	12.6513	12.6524	P	P	P	13.0879	13.0699	12.6061	P	P	P
201504_s_at	0.00507263	1.40715	down	9.41371	9.47205	9.312	P	P	P	9.7622	9.97607	9.93782	P	P	P
201505_at	0.0120252	1.30621	down	10.3005	10.5269	10.3907	P	P	P	10.8496	10.7127	10.8119	P	P	P
201506_at	0.261439	1.58909	up	3.60553	2.69995	3.42381	A	A	A	1.7568	3.11099	2.8569	A	A	A
201507_at	0.960828	1.00694	up	10.8502	10.7019	11.0873	P	P	P	10.5638	11.0078	11.0379	P	P	P
201508_at	0.522563	1.5595	up	5.89843	4.60458	4.71845	A	A	A	2.91316	5.54797	4.83707	A	A	A
201509_at	0.0734861	1.27914	up	10.9918	10.9618	11.1209	P	P	P	10.4509	10.838	10.7201	P	P	P
201510_at	0.41276	1.20839	up	6.17087	6.20457	5.63325	P	A	A	5.61337	5.39786	6.17821	A	A	A
201511_at	0.549081	1.07123	up	11.4632	11.4868	11.4535	P	P	P	11.2812	11.6405	11.184	P	P	P
201512_s_at	0.00317896	1.2324	down	10.9471	10.8947	10.8491	P	P	P	11.2694	11.1654	11.1604	P	P	P
201513_at	0.0292093	1.63101	down	8.96012	9.40849	9.38615	P	P	P	9.99366	10.0225	9.85585	P	P	P
201514_s_at	0.0609055	1.52616	down	9.88203	9.26953	9.58251	P	P	P	10.0858	10.308	10.17	P	P	P
201515_s_at	0.00313268	1.66723	down	11.9108	11.9007	11.9343	P	P	P	12.7332	12.6584	12.5664	P	P	P
201516_at	0.0682067	1.10796	down	12.3227	12.2763	12.4312	P	P	P	12.5159	12.4541	12.504	P	P	P
201517_at	0.10586	1.11837	up	11.2063	11.3827	11.2698	P	P	P	11.1356	11.0203	11.2188	P	P	P
201518_at	0.00098	1.38459	up	13.1891	13.1309	13.0826	P	P	P	12.7409	12.6466	12.6066	P	P	P
201519_at	0.0866981	1.17258	down	11.9799	11.9245	11.9261	P	P	P	12.0981	12.0965	12.325	P	P	P
201520_s_at	0.337076	1.04574	down	12.427	12.2695	12.2964	P	P	P	12.4433	12.4066	12.3365	P	P	P
201521_s_at	0.109274	1.13394	up	9.79357	9.70411	9.67916	P	P	P	9.47699	9.46907	9.68673	P	P	P
201522_x_at	0.81289	1.05238	up	6.65572	6.54763	6.80671	A	A	P	6.53711	7.08687	6.16512	P	A	A
201523_x_at	0.0109228	1.21673	up	12.2763	12.1387	12.1786	P	P	P	11.8226	11.9762	11.9458	P	P	P
201524_x_at	0.00354597	1.0818	up	13.3232	13.2908	13.2862	P	P	P	13.2079	13.1609	13.1911	P	P	P
201525_at	0.784654	1.09801	down	6.06363	5.44725	5.08039	A	A	A	5.48684	5.15099	6.35809	A	A	A
201526_at	0.962696	1.00561	up	11.1255	11.0468	11.0508	P	P	P	11.0178	11.3497	10.8314	P	P	P
201527_at	0.00915722	1.41207	up	12.9872	13.0463	13.1749	P	P	P	12.6265	12.4151	12.6733	P	P	P
201528_at	0.0985872	1.16215	down	12.9505	12.6784	12.7793	P	P	P	13.0772	12.9857	12.9957	P	P	P
201529_s_at	0.197988	1.16853	down	11.7719	11.3861	11.479	P	P	P	11.6051	11.8468	11.8593	P	P	P
201530_x_at	0.108479	1.2092	up	15.2758	14.9308	15.0693	P	P	P	14.9728	14.6747	14.8063	P	P	P
201531_at	0.0798175	1.38467	up	8.43055	8.18661	8.14834	P	P	P	7.56959	7.68853	8.09876	M	P	P
201532_at	0.0523459	1.08599	up	13.7655	13.7205	13.6603	P	P	P	13.6319	13.623	13.5344	P	P	P
201533_at	0.735667	1.02822	up	13.6504	13.3139	13.3911	P	P	P	13.3613	13.4539	13.4198	P	P	P
201534_s_at	0.0344014	1.95322	down	8.91588	9.11435	8.56985	P	P	P	9.79329	9.44152	10.2628	P	P	P
201535_at	0.260289	1.1543	up	10.1393	10.0561	10.031	P	P	P	9.93277	9.61031	10.0622	P	P	P
201536_at	0.252555	1.12131	down	10.3307	10.3938	10.0797	P	P	P	10.3826	10.3337	10.5835	P	P	P
201537_s_at	0.232865	1.16783	down	7.83627	8.30153	8.09693	P	P	P	8.19881	8.36503	8.34237	P	P	P
201538_s_at	0.397247	1.0965	up	8.18022	8.24026	8.00835	P	P	P	7.79379	8.19804	8.03829	P	P	P
201539_s_at	0.789699	1.03442	up	10.2235	10.0539	9.82113	P	P	P	9.8394	9.87899	10.2336	P	P	P
201540_at	0.0129555	1.28155	up	14.5497	14.3941	14.4165	P	P	P	14.1838	13.9717	14.1311	P	P	P
201541_s_at	0.0146877	1.21684	down	11.2474	11.3739	11.3683	P	P	P	11.7035	11.613	11.5224	P	P	P
201542_at	0.168776	1.1334	down	11.4371	11.4942	11.2038	P	P	P	11.5919	11.4675	11.6177	P	P	P
201543_s_at	0.0313101	1.38724	down	10.488	10.8538	10.7322	P	P	P	11.2621	11.0913	11.1374	P	P	P
201544_x_at	0.0421743	1.06116	down	13.2525	13.1876	13.2486	P	P	P	13.3249	13.3208	13.2999	P	P	P
201545_s_at	0.952893	1.00452	down	11.2705	11.5431	11.3502	P	P	P	11.3954	11.5051	11.2828	P	P	P
201546_at	0.00988216	1.50365	down	11.4599	11.2796	11.2203	P	P	P	11.9365	11.8668	11.9218	P	P	P
201547_at	0.585281	1.47679	down	4.58661	3.22159	2.08089	A	A	A	2.64691	4.34901	4.58056	A	A	A
201548_s_at	0.877055	1.01776	up	9.06037	9.30267	8.82231	P	P	P	9.10816	8.92867	9.07231	P	P	P
201549_x_at	0.0230845	1.16267	down	10.0506	10.1283	9.99238	P	P	P	10.2613	10.2034	10.3588	P	P	P
201550_x_at	0.17419	1.19527	up	15.5564	15.1357	15.226	P	P	P	15.1214	14.9947	15.0301	P	P	P
201551_s_at	0.346507	1.18524	down	8.1045	8.16734	7.53533	P	P	P	8.18724	8.23314	8.12231	P	P	P
201552_at	0.0753719	1.15208	down	11.4238	11.6231	11.4762	P	P	P	11.7062	11.7133	11.7164	P	P	P
201553_s_at	0.0355663	1.18222	down	12.8399	12.8423	12.8861	P	P	P	13.0995	13.006	13.1873	P	P	P
201554_x_at	0.0446936	1.16424	down	11.3106	11.2258	11.2731	P	P	P	11.5352	11.3762	11.5563	P	P	P
201555_at	0.00623272	1.22484	down	12.878	12.7539	12.7591	P	P	P	13.1618	13.0726	13.0345	P	P	P
201556_s_at	0.597177	1.15303	down	6.49883	6.4342	6.51345	A	P	P	6.07003	6.79596	7.19679	A	P	P
201557_at	0.291222	1.62372	down	5.00517	6.70624	5.70094	A	A	A	6.58685	6.34601	6.57739	A	A	A
201558_at	0.00299628	1.18155	down	11.8516	11.9394	11.8727	P	P	P	12.1784	12.0885	12.1188	P	P	P
201559_s_at	0.444813	1.23265	down	7.5787	6.53896	7.36738	P	P	P	7.44237	7.32429	7.62368	P	P	P
201560_at	0.341692	1.0894	down	12.1833	12.2263	12.1826	P	P	P	12.1589	12.3004	12.5035	P	P	P
201561_s_at	0.011324	1.27282	up	10.3362	10.4576	10.2868	P	P	P	10.0331	10.1012	9.90218	P	P	P
201562_s_at	0.527438	1.07196	down	9.59384	9.5265	9.19189	P	P	P	9.6654	9.50625	9.44132	P	P	P
201563_at	0.0235007	1.38757	down	11.1607	11.4832	11.2476	P	P	P	11.8617	11.7308	11.7168	P	P	P
201564_s_at	0.012429	1.39417	up	9.98624	9.95646	9.91763	P	P	P	9.59625	9.45375	9.3721	P	P	P
201565_s_at	0.0075418	1.28309	up	14.1983	14.0375	14.103	P	P	P	13.8542	13.6715	13.7343	P	P	P
201566_x_at	0.451155	1.14699	up	11.878	12.3131	12.1816	P	P	P	12.2255	11.9926	11.561	P	P	P
201567_s_at	0.0327469	1.38491	up	11.1544	11.4664	11.3312	P	P	P	10.6281	10.9213	10.9932	P	P	P
201568_at	0.822479	1.01797	down	14.4118	14.1623	14.2416	P	P	P	14.4233	14.3148	14.1547	P	P	P
201569_s_at	0.0474461	1.22066	down	11.2222	11.1971	11.4343	P	P	P	11.5868	11.4481	11.6816	P	P	P
201570_at	0.0157535	1.37828	down	11.5062	11.3767	11.5832	P	P	P	11.9551	11.9601	11.9396	P	P	P
201571_s_at	0.771611	1.02437	up	9.97458	9.76407	9.63721	P	P	P	9.66415	9.79752	9.80997	P	P	P
201572_x_at	0.677964	1.05847	up	10.0779	10.1949	10.3999	P	P	P	9.99512	9.98122	10.4503	P	P	P
201573_s_at	0.0017711	1.52964	down	11.175	11.0441	11.0384	P	P	P	11.6805	11.6797	11.7368	P	P	P
201574_at	0.112064	1.14241	up	12.6976	12.731	12.6737	P	P	P	12.4334	12.4384	12.6542	P	P	P
201575_at	0.0121571	1.28233	down	12.386	12.3054	12.4291	P	P	P	12.7248	12.6307	12.8414	P	P	P
201576_s_at	0.0509508	1.35524	down	11.3495	11.2408	10.9706	P	P	P	11.6769	11.5667	11.6329	P	P	P
201577_at	0.952502	1.00448	down	14.4695	14.2754	14.3767	P	P	P	14.5136	14.2254	14.402	P	P	P
201578_at	0.565609	1.0552	up	10.7984	10.6895	10.7674	P	P	P	10.893	10.5237	10.6061	P	P	P
201579_at	0.226379	1.08458	up	10.425	10.3526	10.2382	P	P	P	10.3007	10.2626	10.1012	P	P	P
201580_s_at	0.241021	1.14367	down	9.67328	9.532	9.28274	P	P	P	9.8042	9.71969	9.54514	P	P	P
201581_at	0.0222331	1.45717	down	11.3979	11.2472	11.3501	P	P	P	12.0301	11.9196	11.6751	P	P	P
201582_at	0.766366	1.01775	up	8.54921	8.63419	8.62894	P	P	P	8.46407	8.56107	8.71104	P	P	P
201583_s_at	0.379853	1.08186	down	10.8186	10.5605	10.5022	P	P	P	10.6794	10.6939	10.8486	P	P	P
201584_s_at	0.981661	1.00051	up	12.6875	12.6418	12.6601	P	P	P	12.709	12.6596	12.6186	P	P	P
201585_s_at	0.000219	1.49309	down	11.4709	11.3778	11.4389	P	P	P	11.9751	12.0235	12.0239	P	P	P
201586_s_at	0.000562	1.50869	down	13.2033	13.1034	13.1446	P	P	P	13.8231	13.6826	13.7254	P	P	P
201587_s_at	0.667072	1.02178	down	13.4269	13.3077	13.3972	P	P	P	13.5113	13.3934	13.3202	P	P	P
201588_at	0.0799775	1.13043	down	12.3542	12.3658	12.319	P	P	P	12.6064	12.4162	12.547	P	P	P
201589_at	0.791196	1.01979	down	13.848	13.8003	13.8548	P	P	P	13.9808	13.9276	13.6796	P	P	P
201590_x_at	0.000206	1.52771	up	13.5482	13.434	13.5217	P	P	P	12.9127	12.8282	12.9288	P	P	P
201591_s_at	0.0842162	1.15305	up	11.6908	11.842	11.824	P	P	P	11.5461	11.7172	11.4772	P	P	P
201592_at	0.0434827	1.18981	up	13.9586	13.7261	13.8545	P	P	P	13.6552	13.5137	13.618	P	P	P
201593_s_at	0.260856	1.22822	up	12.6877	12.2463	12.297	P	P	P	12.458	11.8759	12.0074	P	P	P
201594_s_at	0.0164127	1.32917	down	10.3545	10.4249	10.3657	P	P	P	10.72	10.7343	10.9223	P	P	P
201595_s_at	0.215967	1.05471	up	12.1707	12.2999	12.1949	P	P	P	12.2109	12.1249	12.0991	P	P	P
201596_x_at	0.0130468	1.35263	up	11.6301	11.4014	11.57	P	P	P	11.1348	11.1196	11.0397	P	P	P
201597_at	0.847985	1.01097	up	14.427	14.3494	14.3585	P	P	P	14.3994	14.2274	14.461	P	P	P
201598_s_at	0.0280921	1.4051	up	9.36859	9.56344	9.73513	P	P	P	9.00112	8.93348	9.26055	P	P	P
201599_at	0.0345008	1.2199	down	13.287	13.2115	13.293	P	P	P	13.5306	13.4485	13.6728	P	P	P
201600_at	0.9025	1.00612	up	14.6116	14.4424	14.4931	P	P	P	14.5827	14.4268	14.5113	P	P	P
201601_x_at	0.0143223	1.6305	up	9.54781	9.87745	9.83412	P	P	P	8.99786	9.03735	9.10823	P	P	P
201602_s_at	0.277107	1.16637	down	9.39334	9.41765	8.972	P	P	P	9.62676	9.30933	9.51298	P	P	P
201603_at	0.080691	1.14539	down	11.1335	11.3586	11.2409	P	P	P	11.4165	11.3656	11.5383	P	P	P
201604_s_at	0.0770274	1.37843	down	9.4641	9.00474	9.25126	P	P	P	9.44717	9.71982	9.94219	P	P	P
201605_x_at	0.0332854	1.24387	up	9.20179	9.18599	9.07939	P	P	P	8.87071	8.95264	8.69929	P	P	P
201606_s_at	0.487263	1.09052	down	12.1808	12.0273	12.0151	P	P	P	12.484	12.1045	12.0097	P	P	P
201607_at	0.0105786	1.44636	down	10.0931	10.1224	10.2035	P	P	P	10.5614	10.6348	10.82	P	P	P
201608_s_at	0.00219085	1.163	down	11.8774	11.9102	11.8305	P	P	P	12.0902	12.122	12.0594	P	P	P
201609_x_at	0.0818083	1.13587	down	11.4457	11.2532	11.2615	P	P	P	11.552	11.4175	11.5424	P	P	P
201610_at	0.17235	4.02022	up	2.37718	4.6611	5.70708	A	A	A	2.6423	1.836	2.24524	A	A	A
201611_s_at	0.435067	1.03276	up	10.284	10.3634	10.3349	P	P	P	10.2952	10.1949	10.3527	P	P	P
201612_at	0.055139	1.19952	down	12.5404	12.3917	12.3837	P	P	P	12.8076	12.744	12.5516	P	P	P
201613_s_at	0.0432645	1.97023	up	9.28339	9.97164	9.71272	P	P	P	8.18348	9.05237	8.79679	P	P	P
201614_s_at	0.0309172	1.08414	down	12.063	12.0971	12.0472	P	P	P	12.1462	12.1732	12.2375	P	P	P
201615_x_at	0.567691	1.14141	up	8.62207	8.16463	7.73734	P	A	P	8.18261	7.66507	8.1039	P	A	P
201616_s_at	0.00737386	1.2403	up	9.04194	8.95455	9.00267	P	P	P	8.69076	8.61181	8.76453	P	P	P
201617_x_at	0.0677007	1.40059	down	8.55067	8.10922	8.12258	P	P	P	8.6234	8.61075	9.00643	P	P	P
201618_x_at	0.0346841	1.22558	up	9.44093	9.63053	9.67027	P	P	P	9.1719	9.32687	9.36258	P	P	P
201619_at	0.777232	1.0155	up	13.9666	13.7407	13.8683	P	P	P	13.8573	13.87	13.7817	P	P	P
201620_at	0.100125	1.12987	up	11.0118	10.8832	10.8623	P	P	P	10.7026	10.8705	10.6557	P	P	P
201621_at	0.0169233	1.68756	up	8.72854	8.8871	9.19788	A	A	A	8.09625	8.32053	8.13193	A	A	A
201622_at	0.329483	1.12641	down	10.4001	10.3129	10.7124	P	P	P	10.5245	10.584	10.832	P	P	P
201623_s_at	0.0844094	1.07893	down	13.5004	13.4742	13.4367	P	P	P	13.5189	13.571	13.6501	P	P	P
201624_at	0.0409159	1.40891	down	11.6646	11.8613	11.8284	P	P	P	12.3383	12.0379	12.462	P	P	P
201625_s_at	0.130965	1.50986	down	10.6568	9.96699	9.98406	P	P	P	11.2013	10.7267	10.463	P	P	P
201626_at	0.00249805	1.72887	down	12.7554	12.6113	12.5229	P	P	P	13.5716	13.417	13.2704	P	P	P
201627_s_at	0.00166976	2.2212	down	12.0009	11.6457	11.703	P	P	P	13.0683	12.9306	12.8048	P	P	P
201628_s_at	0.0408593	1.18098	down	11.6135	11.7591	11.5477	P	P	P	11.9194	11.933	11.788	P	P	P
201629_s_at	0.0585197	1.21613	up	12.2999	12.2394	12.2414	P	P	P	11.8392	11.9905	12.1041	P	P	P
201630_s_at	0.101607	1.12814	up	12.8597	12.9729	12.992	P	P	P	12.6595	12.8868	12.7564	P	P	P
201631_s_at	1.44e-05	6.64029	up	13.1272	12.9571	13.0645	P	P	P	10.3213	10.3641	10.2697	P	P	P
201632_at	0.146958	1.1509	down	11.6506	11.5488	11.6261	P	P	P	11.9302	11.8724	11.6312	P	P	P
201633_s_at	0.365414	1.09392	down	10.416	10.0962	10.3252	P	P	P	10.2491	10.5322	10.4447	P	P	P
201634_s_at	0.138556	1.11786	down	10.9383	10.8488	10.7213	P	P	P	11.0928	11.0115	10.8863	P	P	P
201635_s_at	0.122216	1.17574	up	10.4314	10.2526	10.462	P	P	P	10.0364	10.0711	10.3379	P	P	P
201636_at	0.00305142	1.57781	up	11.6506	11.7353	11.73	P	P	P	11.0197	10.9585	11.1639	P	P	P
201637_s_at	0.000175	1.22732	up	12.4621	12.4257	12.4202	P	P	P	12.1161	12.1348	12.1705	P	P	P
201638_s_at	0.508169	1.10697	up	6.8807	6.95772	6.46639	A	A	A	6.54551	6.44114	6.87829	A	A	A
201639_s_at	0.010225	1.52912	up	10.8417	10.9052	10.953	P	P	P	10.2326	10.4517	10.1775	P	P	P
201640_x_at	0.948329	1.00744	up	8.53559	8.30495	8.09027	P	P	P	8.29295	8.15766	8.44812	P	P	P
201641_at	0.00899279	14.472	up	7.44095	6.71048	7.0556	P	A	P	4.20151	2.47485	2.96508	A	A	A
201642_at	0.00833325	1.40491	up	11.65	11.4775	11.5748	P	P	P	10.9759	11.2244	11.0306	P	P	P
201643_x_at	0.205979	1.07913	down	11.072	10.9271	10.9482	P	P	P	11.071	11.0072	11.1987	P	P	P
201644_at	0.345291	1.03772	down	9.94191	9.98583	10.0835	P	P	P	10.0306	10.0352	10.1056	P	P	P
201645_at	0.000803	11.1599	up	10.4333	10.7086	10.5562	P	P	P	7.35135	7.18374	6.72217	P	P	P
201646_at	0.437002	1.19074	up	9.06519	9.19026	8.90446	P	P	P	8.52659	8.55943	9.3183	P	P	P
201647_s_at	0.636202	1.14268	down	6.667	7.20509	7.78602	P	P	P	7.55245	7.62101	7.06189	P	P	P
201648_at	0.51736	1.05954	up	12.0284	11.8748	11.7051	P	P	P	11.9263	11.7135	11.7182	P	P	P
201649_at	0.0411808	1.7648	up	8.5477	7.86507	8.23881	P	P	P	7.52315	7.28261	7.38731	P	P	P
201650_at	0.383741	1.26772	up	1.32	0.707577	1.73581	A	A	A	0.605738	1.02948	1.10145	A	A	A
201651_s_at	0.120639	1.10284	down	11.9657	12.1362	12.1443	P	P	P	12.1685	12.2504	12.251	P	P	P
201652_at	0.647689	1.06718	down	12.4758	12.4962	12.4215	P	P	P	12.8419	12.596	12.237	P	P	P
201653_at	0.0214925	1.23222	down	13.2982	13.407	13.2407	P	P	P	13.6305	13.5968	13.6223	P	P	P
201654_s_at	0.292846	2.49576	up	5.43046	3.73317	2.18683	A	A	A	2.50076	2.74921	2.14204	A	A	A
201655_s_at	0.00438479	3.56784	up	7.54582	8.01466	7.52284	P	P	P	5.77326	5.94303	5.86187	A	A	A
201656_at	0.809242	1.02702	down	9.47686	9.57108	9.54123	P	P	P	9.84497	9.43839	9.42118	P	P	P
201657_at	0.304019	1.06363	down	9.52434	9.50572	9.4088	P	P	P	9.68985	9.47677	9.53926	P	P	P
201658_at	0.0881548	1.1921	down	10.1525	10.0129	9.84397	P	P	P	10.3531	10.1394	10.2774	P	P	P
201659_s_at	0.120147	1.14216	up	11.4038	11.3617	11.3752	P	P	P	11.2759	11.2495	11.0401	P	P	P
201660_at	0.00493503	1.66283	down	9.7089	9.51237	9.8463	P	P	P	10.2883	10.4996	10.4806	P	P	P
201661_s_at	0.00047	1.45419	down	10.6126	10.4871	10.5685	P	P	P	11.1294	11.0241	11.1353	P	P	P
201662_s_at	3.51e-05	1.57645	down	11.2539	11.2018	11.1797	P	P	P	11.8655	11.8294	11.9105	P	P	P
201663_s_at	0.409776	1.11065	up	12.0011	11.8095	11.8971	P	P	P	11.5632	11.6558	12.0345	P	P	P
201664_at	0.41689	1.0706	down	12.3338	12.6296	12.6069	P	P	P	12.6597	12.6618	12.544	P	P	P
201665_x_at	0.113019	1.28859	up	15.6225	15.1607	15.2755	P	P	P	15.044	14.9432	14.9741	P	P	P
201666_at	0.000251	2.16683	up	12.7095	12.6514	12.8032	P	P	P	11.5644	11.6196	11.6334	P	P	P
201667_at	0.0373252	1.10036	down	12.5806	12.6727	12.571	P	P	P	12.7786	12.7758	12.6839	P	P	P
201668_x_at	0.160146	1.13358	up	8.01741	8.07955	8.00645	P	P	P	8.00136	7.70674	7.85265	P	P	P
201669_s_at	0.00317943	1.45462	down	12.7914	12.8833	12.6852	P	P	P	13.3428	13.266	13.373	P	P	P
201670_s_at	0.0234906	1.68479	down	11.5489	11.0623	11.156	P	P	P	12.1241	11.9038	11.997	P	P	P
201671_x_at	0.00109826	1.76526	down	9.83433	10.0542	10.0413	P	P	P	10.8791	10.8135	10.6969	P	P	P
201672_s_at	0.00263279	1.38967	down	12.0898	11.9692	11.9155	P	P	P	12.4149	12.4198	12.564	P	P	P
201673_s_at	0.798902	1.01817	down	9.8309	9.90737	9.71998	P	P	P	9.76451	9.7713	10.0004	P	P	P
201674_s_at	0.322852	1.05081	down	11.5957	11.4376	11.4299	P	P	P	11.5185	11.5495	11.6098	P	P	P
201675_at	0.0501051	1.14607	up	12.2439	12.4157	12.3584	P	P	P	12.156	12.1596	12.1123	P	P	P
201676_x_at	0.613782	1.02356	down	13.8293	13.841	13.8714	P	P	P	13.9681	13.7759	13.8986	P	P	P
201677_at	0.783172	1.03885	down	8.29903	8.3226	8.41275	P	P	P	8.09123	8.41732	8.69081	P	P	P
201678_s_at	0.0306731	1.24751	up	10.9286	10.7162	10.7339	P	P	P	10.4368	10.6088	10.3759	P	P	P
201679_at	0.884363	1.01915	up	6.89986	7.29931	7.31128	P	P	P	7.33682	6.94518	7.14636	P	P	P
201680_x_at	0.188777	1.11335	down	11.3291	11.2646	11.3115	P	P	P	11.5991	11.3207	11.4502	P	P	P
201681_s_at	0.113959	1.10177	up	11.0371	11.0978	10.9733	P	P	P	10.8717	11.0025	10.8145	P	P	P
201682_at	0.102743	1.15227	up	12.9488	12.8089	12.771	P	P	P	12.5095	12.6307	12.7751	P	P	P
201683_x_at	0.341551	1.125	down	8.67982	8.39124	8.36929	P	P	P	8.88911	8.56064	8.50036	P	P	P
201684_s_at	0.104601	1.11583	down	9.84946	9.95292	9.97452	P	P	P	9.96481	10.1233	10.1632	P	P	P
201685_s_at	0.0660904	1.34092	down	8.96476	8.83324	8.82257	P	P	P	9.17444	9.55107	9.1647	P	P	P
201686_x_at	0.0783707	1.21226	down	8.7219	8.65242	8.80507	P	P	P	8.8679	8.9621	9.18247	P	P	P
201687_s_at	0.38937	1.0613	down	12.3594	12.1572	12.1785	P	P	P	12.4181	12.3291	12.2054	P	P	P
201688_s_at	0.0405183	1.5072	down	10.3382	9.86219	10.0534	P	P	P	10.6641	10.6089	10.7564	P	P	P
201689_s_at	0.100362	1.31906	down	11.2786	11.3976	11.3276	P	P	P	11.8738	11.8802	11.4483	P	P	P
201690_s_at	0.0177889	1.16023	down	12.4386	12.2954	12.3856	P	P	P	12.606	12.6209	12.536	P	P	P
201691_s_at	0.122613	1.27034	down	7.85652	7.79812	7.84694	P	P	P	8.30969	7.90893	8.31861	P	P	P
201692_at	0.890318	1.01117	down	12.1344	11.9409	11.7878	P	P	P	12.0206	11.9716	11.919	P	P	P
201693_s_at	0.0133232	1.40532	down	7.29421	7.58711	7.45671	P	P	P	7.85312	7.86378	8.09383	P	P	P
201694_s_at	0.00771379	2.91788	down	8.11452	7.5469	8.33369	P	P	P	9.45565	9.30712	9.86711	P	P	P
201695_s_at	0.0956123	1.17293	up	11.7886	11.99	11.8202	P	P	P	11.4709	11.715	11.7227	P	P	P
201696_at	0.0332535	1.22382	up	12.9405	12.8269	12.8276	P	P	P	12.6412	12.6453	12.4344	P	P	P
201697_s_at	0.00109792	1.148	up	12.4413	12.4076	12.3894	P	P	P	12.2397	12.2208	12.1804	P	P	P
201698_s_at	0.332789	1.04517	up	14.1116	13.9644	13.9956	P	P	P	14.0252	13.955	13.9002	P	P	P
201699_at	9.26e-05	1.26442	down	12.8125	12.8231	12.7755	P	P	P	13.1584	13.1449	13.1232	P	P	P
201700_at	0.324139	1.10983	down	9.69866	9.95581	9.61891	P	P	P	9.76802	9.89089	10.0655	P	P	P
201701_s_at	0.00976976	1.25923	down	10.6802	10.8389	10.8198	P	P	P	11.1991	11.0213	11.116	P	P	P
201702_s_at	0.60248	1.41127	down	2.61435	2.81974	4.45089	A	A	A	4.8241	2.56415	3.98772	A	A	A
201703_s_at	0.00230153	1.62605	down	8.72214	8.95327	8.87111	P	P	P	9.6145	9.4813	9.55485	P	P	P
201704_at	0.16516	1.15628	up	9.64771	9.75036	9.98966	P	P	P	9.60208	9.47953	9.67766	P	P	P
201705_at	0.0401699	1.10874	down	11.9061	12.0404	11.9769	P	P	P	12.1237	12.1667	12.0797	P	P	P
201706_s_at	0.982982	1.0016	up	9.11781	9.09815	9.00913	P	P	P	8.90113	9.10044	9.2166	P	P	P
201707_at	0.0984741	1.21433	down	9.91442	9.63844	9.8532	P	P	P	9.89201	10.1302	10.2243	P	P	P
201708_s_at	0.0808269	1.11489	down	11.507	11.6128	11.5678	P	P	P	11.6355	11.7029	11.8199	P	P	P
201709_s_at	0.803799	1.0074	up	11.838	11.8523	11.9046	P	P	P	11.8939	11.7869	11.8821	P	P	P
201710_at	0.103374	1.13501	up	11.2372	11.2477	11.3357	P	P	P	10.991	11.2248	11.0567	P	P	P
201711_x_at	0.264067	1.19378	up	9.25261	8.88459	8.70904	P	P	P	8.76107	8.48528	8.83328	P	P	P
201712_s_at	0.0512307	1.2465	down	9.5189	9.51909	9.42352	P	P	P	9.63666	9.86518	9.91332	P	P	P
201713_s_at	0.297977	1.09914	down	11.5881	11.2737	11.5413	P	P	P	11.5546	11.6803	11.5774	P	P	P
201714_at	0.0020271	1.13684	up	12.8896	12.8377	12.8576	P	P	P	12.6633	12.6875	12.679	P	P	P
201715_s_at	0.0428304	1.08696	down	10.2429	10.1731	10.1464	P	P	P	10.3088	10.2565	10.3579	P	P	P
201716_at	0.964891	1.00351	up	10.2609	10.2521	10.1723	P	P	P	10.0289	10.2846	10.3567	P	P	P
201717_at	0.284556	1.06974	down	11.4741	11.465	11.512	P	P	P	11.538	11.4915	11.7133	P	P	P
201718_s_at	0.242123	1.20117	up	10.3291	9.83392	9.86392	P	P	P	9.57925	9.76218	9.89214	P	P	P
201719_s_at	0.00416676	1.43612	up	11.8983	11.7793	11.6843	P	P	P	11.1586	11.2586	11.3782	P	P	P
201720_s_at	0.177722	2.2899	up	5.437	4.61933	5.5983	A	A	A	5.1402	3.87104	3.05753	A	A	A
201721_s_at	0.91915	1.02665	down	5.52188	6.22334	5.28033	A	P	P	5.74341	5.34456	6.05143	A	A	P
201722_s_at	0.00430433	1.27504	down	11.5228	11.4395	11.5731	P	P	P	11.8731	11.8894	11.8246	P	P	P
201723_s_at	0.187614	1.15882	down	11.552	11.2575	11.2494	P	P	P	11.7258	11.4176	11.5535	P	P	P
201724_s_at	0.0111446	1.25067	down	11.2357	11.2231	11.3937	P	P	P	11.6715	11.6149	11.5342	P	P	P
201725_at	0.839856	1.00897	down	12.8715	12.7996	12.8499	P	P	P	12.9606	12.8033	12.7958	P	P	P
201726_at	0.0289636	1.24415	down	13.0545	12.855	12.8497	P	P	P	13.283	13.104	13.3177	P	P	P
201727_s_at	0.904909	1.02958	down	10.7316	9.72268	10.1732	P	P	P	10.1234	10.5255	10.1047	P	P	P
201728_s_at	0.0307005	1.31417	down	7.43663	7.42404	7.4393	P	P	P	7.96999	7.75476	7.75768	P	P	P
201729_s_at	0.598207	1.01885	down	10.8047	10.7986	10.7699	P	P	P	10.823	10.8897	10.7413	P	P	P
201730_s_at	0.364575	1.30955	up	11.2872	10.4163	10.523	P	P	P	10.8066	9.89232	10.3604	P	P	P
201731_s_at	0.0690967	1.3989	up	12.0206	11.8502	11.8302	P	P	P	11.1335	11.4662	11.6484	P	P	P
201732_s_at	0.578718	1.04948	up	8.53645	8.23376	8.49164	P	P	P	8.47853	8.30147	8.27281	P	P	P
201733_at	0.5717	1.16586	down	7.55668	7.16552	7.03648	P	P	P	8.09801	7.14466	7.18021	P	P	P
201734_at	0.733078	1.01346	down	11.3942	11.3151	11.3088	P	P	P	11.3297	11.4454	11.3009	P	P	P
201735_s_at	0.00739442	1.24577	down	10.6332	10.5621	10.673	P	P	P	11.0108	10.8503	10.9584	P	P	P
201736_s_at	0.0294339	1.21425	down	11.1911	10.974	11.103	P	P	P	11.2602	11.4358	11.4122	P	P	P
201737_s_at	0.0674815	1.17728	up	11.0014	10.9617	10.9707	P	P	P	10.8696	10.6437	10.7141	P	P	P
201738_at	0.0592231	1.16295	down	13.4476	13.624	13.5472	P	P	P	13.8828	13.6728	13.7166	P	P	P
201739_at	0.0637614	1.55412	up	8.07997	8.33441	8.41114	P	P	P	7.24824	7.804	7.86498	P	P	P
201740_at	0.0794548	1.1922	down	12.5865	12.5286	12.5739	P	P	P	12.9224	12.8666	12.6609	P	P	P
201741_x_at	0.10785	1.35933	up	6.87435	6.51236	6.41993	P	A	P	6.41991	6.19521	5.86282	P	M	P
201742_x_at	0.858059	1.02852	down	11.6728	11.3378	11.4912	P	P	P	11.2596	11.475	11.8889	P	P	P
201743_at	0.423469	1.99423	up	1.57726	2.96057	4.97235	A	A	A	2.61002	1.50155	2.41112	A	A	A
201744_s_at	0.0279569	5.74894	up	3.37805	4.41254	3.47594	A	A	A	2.36911	0.578463	0.749066	A	A	A
201745_at	0.00534105	1.42871	down	11.1868	11.3303	11.2945	P	P	P	11.7854	11.7698	11.8006	P	P	P
201746_at	0.118438	1.20033	up	9.90138	10.2139	10.2257	P	P	P	9.72855	9.97509	9.84707	P	P	P
201747_s_at	0.0165881	1.7415	down	8.11844	8.42756	8.44454	P	P	P	8.86146	9.1351	9.39496	P	P	P
201748_s_at	0.974043	1.00212	down	10.6154	10.8529	10.7543	P	P	P	10.7897	10.807	10.635	P	P	P
201749_at	0.14993	1.3267	up	8.17016	8.16862	8.10215	P	P	P	7.38523	7.97482	7.85735	P	P	P
201750_s_at	0.181355	1.59183	up	7.06929	5.88421	6.40188	A	A	A	6.13406	5.68734	5.52193	A	A	A
201751_at	0.0308187	1.16161	down	10.5373	10.6358	10.6857	P	P	P	10.9339	10.7845	10.7888	P	P	P
201752_s_at	0.0325389	1.46558	down	10.6611	10.4029	10.2069	P	P	P	11.107	10.8494	10.969	P	P	P
201753_s_at	0.000524	1.42781	down	11.2025	11.3135	11.3042	P	P	P	11.8585	11.7568	11.7463	P	P	P
201754_at	0.00979796	1.49696	up	14.9345	14.635	14.6665	P	P	P	14.2983	14.1037	14.0879	P	P	P
201755_at	0.294616	1.1338	down	9.65037	9.27059	9.30394	P	P	P	9.45303	9.57313	9.74225	P	P	P
201756_at	0.175933	1.1295	down	12.6235	12.6151	12.6444	P	P	P	12.9182	12.8563	12.6355	P	P	P
201757_at	0.103316	1.15514	up	14.6587	14.4097	14.4898	P	P	P	14.3278	14.3049	14.3013	P	P	P
201758_at	0.0755623	1.07618	down	11.7337	11.7665	11.7523	P	P	P	11.9006	11.7919	11.8779	P	P	P
201759_at	0.822634	1.03102	up	7.17977	7.62778	7.71436	P	P	P	7.33993	7.56013	7.48965	P	P	P
201760_s_at	0.859993	1.01087	down	11.1188	11.299	11.3696	P	P	P	11.287	11.3238	11.2234	P	P	P
201761_at	0.0214133	1.30089	down	13.711	13.469	13.4776	P	P	P	14.0464	13.9047	13.845	P	P	P
201762_s_at	0.00158689	1.36044	up	11.7263	11.8379	11.8355	P	P	P	11.3549	11.3909	11.3217	P	P	P
201763_s_at	0.860284	1.01595	down	9.18107	9.07159	9.43867	P	P	P	9.19944	9.21649	9.34388	P	P	P
201764_at	0.975555	1.00327	up	13.5623	13.4016	13.4104	P	P	P	13.5342	13.1994	13.6265	P	P	P
201765_s_at	0.0185371	1.18142	up	11.1174	11.1625	11.2451	P	P	P	10.9163	10.9459	10.9413	P	P	P
201766_at	0.618333	1.24558	up	4.86029	5.7742	6.66748	A	A	A	5.02825	5.58637	5.73689	A	A	A
201767_s_at	0.619765	1.03596	down	11.1311	10.895	11.0373	P	P	P	11.0082	11.2032	11.0049	P	P	P
201768_s_at	0.042592	1.14768	down	8.61608	8.52548	8.70106	P	P	P	8.79212	8.78881	8.85786	P	P	P
201769_at	0.0155938	1.11592	down	11.5727	11.5926	11.5606	P	P	P	11.6982	11.7827	11.7198	P	P	P
201770_at	0.00062	1.24096	up	12.6241	12.6599	12.703	P	P	P	12.3064	12.3706	12.3757	P	P	P
201771_at	0.408688	1.07675	up	10.6628	10.9021	10.8813	P	P	P	10.604	10.8804	10.6418	P	P	P
201772_at	0.938539	1.00596	up	10.9956	11.2734	11.1606	P	P	P	11.226	11.0068	11.171	P	P	P
201773_at	0.00502887	1.32818	down	11.3473	11.348	11.3345	P	P	P	11.7627	11.801	11.6945	P	P	P
201774_s_at	0.0069908	1.48384	up	10.5212	10.4109	10.3158	P	P	P	9.88865	9.68518	9.96608	P	P	P
201775_s_at	0.503257	1.28483	down	6.84179	6.84228	6.22422	A	P	P	6.14359	7.41285	7.4366	M	P	P
201776_s_at	0.509851	1.14123	down	8.05842	7.77501	8.0748	P	P	P	7.81566	8.06254	8.60182	P	P	P
201777_s_at	0.0828719	1.19519	down	7.23703	7.26422	7.06179	M	A	A	7.26989	7.51953	7.54533	P	P	P
201778_s_at	0.903074	1.00556	up	10.5269	10.5963	10.5467	P	P	P	10.4906	10.6603	10.4951	P	P	P
201779_s_at	0.48079	1.06611	up	11.3745	11.0346	11.2233	P	P	P	11.2269	11.0076	11.1207	P	P	P
201780_s_at	0.0238013	1.26996	down	10.574	10.5497	10.4582	P	P	P	10.968	10.7329	10.9153	P	P	P
201781_s_at	0.0966167	1.1435	up	10.221	10.0061	10.0231	P	P	P	9.89454	9.85181	9.92357	P	P	P
201782_s_at	0.0848846	1.10568	up	10.8501	10.808	10.9331	P	P	P	10.7351	10.7957	10.6255	P	P	P
201783_s_at	0.0298614	1.30268	up	10.2789	10.5653	10.3201	P	P	P	9.93625	9.95635	10.1273	P	P	P
201784_s_at	0.252074	1.15535	up	13.5621	13.6127	13.5376	P	P	P	13.5255	13.4597	13.1023	P	P	P
201785_at	0.964017	1.01676	up	6.12031	6.95454	5.65845	A	A	A	6.25658	5.64244	6.76237	A	A	A
201786_s_at	0.0134323	1.23624	up	11.9367	11.7957	11.7911	P	P	P	11.4639	11.5015	11.6403	P	P	P
201787_at	0.00562909	1.76639	up	9.06972	8.95611	9.33681	P	P	P	8.18021	8.22768	8.49233	P	P	P
201788_at	0.0215865	1.17396	up	11.1931	11.3523	11.2998	P	P	P	11.0074	11.0502	11.0934	P	P	P
201789_at	0.311543	1.69261	up	5.20041	5.59452	4.26316	A	P	A	4.39057	3.3084	5.08139	A	A	A
201790_s_at	0.00481016	1.84882	down	9.71194	9.60674	9.31887	P	P	P	10.4272	10.5996	10.2706	P	P	P
201791_s_at	0.00028	1.74889	down	10.307	10.4619	10.443	P	P	P	11.1271	11.2181	11.2861	P	P	P
201792_at	0.292489	1.39925	up	3.86538	4.48401	4.37419	A	A	A	3.11355	3.91913	4.23692	A	A	A
201793_x_at	0.810824	1.07533	up	6.52672	6.5147	5.95487	A	A	A	6.78755	6.3238	5.57058	A	A	A
201794_s_at	0.243752	1.17804	down	10.3359	10.1676	9.84205	P	P	P	10.3578	10.4801	10.2168	P	P	P
201795_at	0.0146094	1.33435	down	13.1125	13.0269	13.0516	P	P	P	13.6072	13.3873	13.445	P	P	P
201796_s_at	0.870675	1.08381	up	4.88783	5.81795	5.99124	A	A	A	6.42145	5.46124	4.466	A	A	A
201797_s_at	0.150142	1.30613	up	10.4033	10.4615	10.7081	P	P	P	9.86445	10.4721	10.0804	P	P	P
201798_s_at	0.167592	1.31837	up	6.12288	6.6656	6.11434	P	P	P	5.67766	6.18079	5.8481	A	P	P
201799_s_at	0.000413	2.21999	down	8.0749	7.84226	7.91092	P	P	P	9.18764	9.15362	8.93847	P	P	P
201800_s_at	0.0345743	1.47668	down	9.97105	10.1691	9.78579	P	P	P	10.565	10.5131	10.5349	P	P	P
201801_s_at	0.63402	1.03585	down	8.12509	7.95307	7.8134	P	P	P	7.96931	8.04284	8.03186	P	P	P
201802_at	0.229439	1.09398	down	8.22911	8.33192	8.46972	P	P	P	8.35629	8.53097	8.53225	P	P	P
201803_at	0.0355443	1.18375	down	12.5289	12.404	12.612	P	P	P	12.7285	12.7019	12.8444	P	P	P
201804_x_at	0.0285193	1.35251	up	12.1392	12.2027	12.2553	P	P	P	11.8636	11.8434	11.5833	P	P	P
201805_at	0.417693	1.08721	down	10.9846	10.7861	10.9305	P	P	P	11.0247	10.8213	11.217	P	P	P
201806_s_at	0.647516	1.17322	up	5.97624	7.4273	6.98525	A	M	P	6.40436	6.62442	6.6686	A	A	A
201807_at	0.0105486	1.35687	down	12.2141	12.1247	12.167	P	P	P	12.693	12.4866	12.647	P	P	P
201808_s_at	0.489664	1.23472	down	3.79612	2.85305	3.86939	A	A	A	3.42182	3.82218	4.18712	A	A	A
201809_s_at	0.678577	1.32116	down	4.09817	3.6158	3.86934	A	A	A	5.86145	3.06396	3.86331	A	A	A
201810_s_at	0.0248177	1.44803	up	9.88585	9.80291	10.0726	P	P	P	9.36766	9.19289	9.59849	P	P	P
201811_x_at	0.134681	1.26377	up	10.9893	11.4991	11.2659	P	P	P	10.8592	10.8282	11.0537	P	P	P
201812_s_at	0.16031	1.1059	up	14.5056	14.2828	14.3152	P	P	P	14.2823	14.2244	14.1613	P	P	P
201813_s_at	0.0387497	1.47249	up	9.47468	9.52715	9.48079	P	P	P	8.86328	9.16451	8.78006	P	P	P
201814_at	0.0776042	1.17135	up	9.72335	9.98737	9.82332	P	P	P	9.57034	9.57723	9.70195	P	P	P
201815_s_at	0.264401	1.52176	down	5.4985	6.26173	6.85219	A	A	P	6.39956	6.94755	7.08253	P	P	P
201816_s_at	0.0700812	1.20399	down	12.8069	12.6783	12.693	P	P	P	13.1168	13.0355	12.8294	P	P	P
201817_at	0.000536	1.61465	down	11.2415	11.1197	11.1003	P	P	P	11.8774	11.8666	11.7913	P	P	P
201818_at	0.00394382	1.45572	up	11.4964	11.3416	11.4	P	P	P	10.7385	10.9475	10.9267	P	P	P
201819_at	0.00497144	1.25094	down	8.66986	8.77903	8.78884	P	P	P	8.98617	9.12686	9.09374	P	P	P
201820_at	0.892	1.07011	down	2.46766	3.5338	2.56194	A	A	A	1.85608	3.78866	3.21194	A	A	A
201821_s_at	0.113988	1.19501	up	12.6358	12.5376	12.5265	P	P	P	12.3627	12.4519	12.1142	P	P	P
201822_at	0.15208	1.15873	down	7.25982	7.29136	7.09408	P	P	P	7.57853	7.2451	7.45927	P	P	P
201823_s_at	0.862475	1.014	up	10.2162	10.003	10.0623	P	P	P	10.0572	9.93155	10.2326	P	P	P
201824_at	0.185075	1.13145	up	9.91874	9.95892	9.80713	P	P	P	9.76834	9.84486	9.53709	P	P	P
201825_s_at	0.742468	1.03766	up	9.52619	9.50874	9.71289	P	P	P	9.77694	9.48658	9.32432	P	P	P
201826_s_at	0.514479	1.12195	up	7.88818	7.59229	7.49867	P	P	P	7.40997	7.86556	7.20558	P	P	P
201827_at	0.570597	1.028	down	10.344	10.302	10.2891	P	P	P	10.2556	10.4571	10.342	P	P	P
201828_x_at	0.117534	1.24452	up	11.0717	11.4549	11.3999	P	P	P	10.9805	10.985	11.0142	P	P	P
201829_at	0.600809	1.08218	down	11.2383	11.3086	11.4436	P	P	P	11.6898	11.5511	11.0915	P	P	P
201830_s_at	0.0221707	1.26621	down	11.0244	11.0694	11.0786	P	P	P	11.489	11.4181	11.2869	P	P	P
201831_s_at	0.91295	1.05212	down	9.35309	7.84926	8.34528	P	P	M	9.48304	8.2015	8.083	P	P	P
201832_s_at	0.0805899	1.08814	down	12.035	11.9147	11.916	P	P	P	12.0879	12.0922	12.0513	P	P	P
201833_at	0.0242965	1.15071	down	13.3248	13.2329	13.1828	P	P	P	13.5172	13.3804	13.4504	P	P	P
201834_at	0.823838	1.02978	down	9.00097	8.75674	8.55508	P	P	P	8.70467	9.05858	8.67654	P	P	P
201835_s_at	0.117898	1.59298	down	8.05253	7.55296	7.12874	P	P	M	8.10025	8.38618	8.26298	P	P	P
201836_s_at	0.907204	1.01717	up	7.9422	7.80926	7.57508	P	P	P	7.97985	7.43321	7.8398	P	P	P
201837_s_at	0.00353026	1.36489	up	10.8957	10.9586	10.8178	P	P	P	10.4507	10.4107	10.4644	P	P	P
201838_s_at	0.368611	1.13778	down	7.00608	7.29407	6.77522	P	P	P	7.38034	7.03248	7.22119	P	P	P
201839_s_at	0.0658115	1.40724	up	7.79701	8.10853	7.79263	P	P	P	7.17579	7.34358	7.70018	P	P	P
201840_at	0.214688	1.0362	up	13.6486	13.6668	13.6721	P	P	P	13.6501	13.5544	13.6291	P	P	P
201841_s_at	0.00280181	1.82959	up	10.9557	10.9318	11.21	P	P	P	10.2036	10.2181	10.0612	P	P	P
201842_s_at	0.919612	1.01377	up	7.24849	7.50348	7.41912	P	P	P	7.10235	7.3457	7.66383	P	P	P
201843_s_at	0.725564	1.18314	down	4.52584	5.58165	4.03694	A	P	A	5.41415	5.41104	4.04711	A	P	A
201844_s_at	0.136274	1.19387	up	11.0775	10.7647	11.0994	P	P	P	10.8802	10.6129	10.6816	P	P	P
201845_s_at	0.0678054	1.12538	down	11.6289	11.585	11.5426	P	P	P	11.8612	11.7198	11.6867	P	P	P
201846_s_at	0.00534991	1.40291	up	10.9413	10.8989	10.7458	P	P	P	10.3979	10.2503	10.4725	P	P	P
201847_at	0.000516	1.24388	down	11.7922	11.8241	11.8479	P	P	P	12.1802	12.1165	12.1121	P	P	P
201848_s_at	0.568101	1.07568	down	11.5888	11.5097	11.954	P	P	P	11.8107	11.9461	11.6113	P	P	P
201849_at	0.00238014	1.27403	down	12.423	12.4413	12.5422	P	P	P	12.866	12.7506	12.8381	P	P	P
201850_at	0.358191	1.27176	down	6.30102	7.30985	6.72689	A	M	P	7.07368	7.00618	7.29839	P	A	P
201851_at	0.14075	1.16079	up	10.1242	10.2269	10.3947	P	P	P	10.1032	10.136	9.86131	P	P	P
201852_x_at	0.406208	2.27942	up	6.53635	3.07411	5.52903	A	A	A	2.50531	4.01213	5.05604	A	A	A
201853_s_at	0.00254161	1.31928	up	10.8152	10.9559	10.9372	P	P	P	10.4393	10.5701	10.4997	P	P	P
201854_s_at	0.0209102	1.35613	down	9.30627	9.38046	9.12913	P	P	P	9.74397	9.71908	9.67129	P	P	P
201855_s_at	0.00559421	2.09416	down	8.58065	8.85806	8.9257	P	P	P	9.92227	9.82536	9.81591	P	P	P
201856_s_at	0.322507	1.12569	down	9.33423	9.24194	9.22623	P	P	P	9.42623	9.21682	9.67177	P	P	P
201857_at	0.0163734	1.40271	down	12.2952	12.1641	12.1942	P	P	P	12.875	12.5964	12.6467	P	P	P
201858_s_at	0.224073	2.22953	down	1.00124	2.49473	1.67214	A	A	A	1.61251	3.78769	3.23813	A	A	A
201859_at	0.393112	2.30944	down	1.88444	5.65637	3.01477	A	P	A	4.39596	5.0411	4.74115	A	A	A
201860_s_at	0.00161895	2.50317	up	12.0128	12.1699	11.9719	P	P	P	10.9332	10.5532	10.6969	P	P	P
201861_s_at	0.336904	1.42359	up	10.3092	9.32747	9.31333	P	P	P	9.79493	8.72316	8.90333	P	P	P
201862_s_at	0.0304391	1.11024	down	11.2184	11.2004	11.1221	P	P	P	11.268	11.3869	11.3385	P	P	P
201863_at	0.0610571	1.07677	up	10.7481	10.7006	10.804	P	P	P	10.618	10.6136	10.701	P	P	P
201864_at	0.00692278	1.61855	up	10.9036	10.999	10.8946	P	P	P	10.3322	10.3084	10.0725	P	P	P
201865_x_at	0.903728	1.01778	down	10.9209	10.4214	10.4296	P	P	P	10.75	10.6866	10.4116	P	P	P
201866_s_at	0.0380759	1.25057	down	8.04825	8.2861	8.28444	P	P	P	8.39175	8.58165	8.61313	P	P	P
201867_s_at	0.187881	1.37375	down	8.5071	7.93764	7.9921	P	P	P	9.04614	8.41017	8.35487	P	P	P
201868_s_at	0.444404	1.79768	down	4.59009	3.6216	5.86164	A	A	A	6.14693	4.03479	6.43002	A	A	A
201869_s_at	0.125675	1.31951	down	8.42963	8.49644	7.98088	P	P	P	8.62974	8.72423	8.75298	P	P	P
201870_at	0.0505661	1.19674	up	10.5728	10.4881	10.7216	P	P	P	10.334	10.2949	10.3763	P	P	P
201871_s_at	0.190476	1.09463	up	11.7011	11.8167	11.8683	P	P	P	11.7269	11.733	11.5349	P	P	P
201872_s_at	0.0218863	1.2397	down	11.9587	11.7731	11.8658	P	P	P	12.1522	12.0784	12.2969	P	P	P
201873_s_at	0.00215495	1.43982	down	11.3131	11.4533	11.4429	P	P	P	11.9069	11.9072	11.9729	P	P	P
201874_at	0.0163428	1.27043	down	9.41754	9.28636	9.25541	P	P	P	9.65176	9.65627	9.68722	P	P	P
201875_s_at	0.0993055	1.19595	down	9.00139	9.10546	9.1366	P	P	P	9.24495	9.24147	9.5315	P	P	P
201876_at	0.0777105	1.08662	up	10.9961	11.1072	11.0571	P	P	P	10.889	10.9013	11.0106	P	P	P
201877_s_at	0.00755888	1.43964	down	10.5742	10.6632	10.4236	P	P	P	11.1122	11.0127	11.1133	P	P	P
201878_at	0.566136	1.02342	down	10.1121	10.0879	10.0725	P	P	P	10.0691	10.0826	10.2211	P	P	P
201879_at	0.109891	1.3248	down	9.24621	9.06163	8.7218	P	P	P	9.48934	9.34778	9.40986	P	P	P
201880_at	0.125457	1.14045	down	11.1639	11.1563	11.0603	P	P	P	11.2182	11.2576	11.4736	P	P	P
201881_s_at	0.0421408	1.18151	up	11.3337	11.159	11.1395	P	P	P	11.0476	10.9913	10.8715	P	P	P
201882_x_at	0.358019	1.58516	down	5.42275	6.89662	5.51205	A	A	A	6.98088	7.08531	5.7591	A	A	A
201883_s_at	0.0254563	1.29932	up	10.4455	10.2309	10.1728	P	P	P	10.0364	9.83099	9.84855	P	P	P
201884_at	0.248447	1.68722	up	4.88605	5.47798	4.47589	A	A	A	4.96314	3.37906	4.23379	A	A	A
201885_s_at	0.526359	1.02897	down	13.1255	12.9951	13.018	P	P	P	13.1748	13.0398	13.0477	P	P	P
201886_at	0.000234	1.27998	down	8.56985	8.57678	8.62013	P	P	P	8.90502	8.97208	8.95802	P	P	P
201887_at	0.361991	1.06277	up	10.4921	10.3063	10.2592	P	P	P	10.3509	10.2206	10.2226	P	P	P
201888_s_at	0.0284015	1.29896	down	8.33215	8.59011	8.58841	P	P	P	8.9908	8.89738	8.75458	P	P	P
201889_at	0.000416	1.45713	down	11.069	11.1736	11.1449	P	P	P	11.6598	11.6485	11.7086	P	P	P
201890_at	0.0104002	1.11667	down	13.4125	13.3214	13.3592	P	P	P	13.5516	13.4823	13.5368	P	P	P
201891_s_at	6.35e-05	1.47764	up	14.5739	14.504	14.5314	P	P	P	14.0057	13.9274	13.9863	P	P	P
201892_s_at	0.0855887	1.12747	up	14.4145	14.2153	14.3635	P	P	P	14.1574	14.0825	14.2342	P	P	P
201893_x_at	0.794916	1.16698	up	5.94157	6.43443	4.18333	A	A	A	4.65574	6.01525	5.21998	A	A	A
201894_s_at	0.148505	1.19349	down	10.9835	10.6799	11.0431	P	P	P	11.1825	11.1638	11.1258	P	P	P
201895_at	0.537075	1.06256	up	8.95173	9.26305	9.24057	P	P	P	9.00113	9.22648	8.96509	P	P	P
201896_s_at	0.0125342	1.33909	down	10.129	10.3515	10.3515	P	P	P	10.6175	10.683	10.7953	P	P	P
201897_s_at	0.281301	1.05609	up	13.6947	13.551	13.6293	P	P	P	13.6374	13.5239	13.4775	P	P	P
201898_s_at	0.00957563	1.11454	down	12.2629	12.1901	12.263	P	P	P	12.4371	12.3909	12.3574	P	P	P
201899_s_at	0.104064	1.19048	down	11.8161	12.0511	11.8025	P	P	P	12.2957	12.1392	11.9894	P	P	P
201900_s_at	0.207421	1.11871	up	11.7345	11.423	11.5678	P	P	P	11.4084	11.4643	11.3671	P	P	P
201901_s_at	0.0969959	1.18173	down	12.4647	12.3476	12.3116	P	P	P	12.7631	12.4536	12.6298	P	P	P
201902_s_at	0.803629	1.17683	down	4.22681	5.20746	2.91546	A	A	A	3.91539	5.5051	3.63396	A	A	A
201903_at	0.126873	1.07046	down	12.6129	12.6549	12.7522	P	P	P	12.7387	12.7912	12.7848	P	P	P
201904_s_at	0.577899	1.03344	down	9.64638	9.55011	9.42622	P	P	P	9.54301	9.67718	9.5449	P	P	P
201905_s_at	0.309127	1.18108	down	7.50534	7.38667	7.76691	P	P	P	7.9154	7.46107	8.00276	P	P	P
201906_s_at	0.611902	1.04794	down	9.85657	9.61108	9.86485	P	P	P	9.69652	9.83014	10.0085	P	P	P
201907_x_at	0.982657	1.02122	up	3.5563	6.844	6.36037	A	A	A	3.95694	6.14277	6.57008	A	A	A
201908_at	0.00291168	1.37795	up	9.65571	9.69138	9.56031	P	P	P	9.17017	9.08329	9.26635	P	P	P
201909_at	0.811346	1.18145	up	4.32466	2.76512	5.59558	A	A	A	3.60891	4.84381	3.51096	A	A	A
201910_at	0.726565	1.03166	up	9.36804	9.60431	9.66863	P	P	P	9.35445	9.53662	9.61501	P	P	P
201911_s_at	0.46694	1.13137	up	8.74912	8.73618	8.14471	P	P	P	8.32915	8.33517	8.43145	P	P	P
201912_s_at	0.00619373	1.39756	down	12.3844	12.1971	12.1626	P	P	P	12.8295	12.7118	12.6515	P	P	P
201913_s_at	0.81807	1.03165	up	10.6644	10.9958	11.0847	P	P	P	10.9242	10.621	11.0648	P	P	P
201914_s_at	0.28262	1.36348	up	11.6144	10.8669	11.5138	P	P	P	11.3034	10.9769	10.3729	P	P	P
201915_at	0.043214	1.26164	up	9.07318	9.28546	9.37326	P	P	P	8.96461	8.80858	8.9528	P	P	P
201916_s_at	0.700319	1.00821	down	12.1972	12.2394	12.2891	P	P	P	12.2519	12.2534	12.2558	P	P	P
201917_s_at	0.525898	1.07042	up	11.4505	11.5114	11.4514	P	P	P	11.4559	11.1208	11.542	P	P	P
201918_at	0.0803753	1.24394	down	11.1534	11.1024	11.1479	P	P	P	11.5862	11.2604	11.5019	P	P	P
201919_at	0.0329773	1.25523	down	11.3583	11.3541	11.3843	P	P	P	11.6178	11.6434	11.8194	P	P	P
201920_at	0.0121079	1.44564	down	12.4076	12.1536	12.2242	P	P	P	12.836	12.7435	12.8008	P	P	P
201921_at	0.171969	1.05853	down	13.4259	13.5042	13.4183	P	P	P	13.6099	13.5011	13.4836	P	P	P
201922_at	0.0570049	1.15302	up	14.3247	14.1247	14.223	P	P	P	14.0908	13.92	14.0454	P	P	P
201923_at	0.591413	1.0456	down	14.423	14.2181	14.2505	P	P	P	14.5091	14.3743	14.2012	P	P	P
201924_at	0.178071	1.11678	down	11.0451	11.1307	11.0486	P	P	P	11.3238	11.3055	11.0732	P	P	P
201925_s_at	0.441319	1.03859	down	10.7397	10.8471	10.8623	P	P	P	10.9007	10.7726	10.9396	P	P	P
201926_s_at	0.0406549	1.09795	down	10.2155	10.2009	10.2336	P	P	P	10.3346	10.3076	10.4122	P	P	P
201927_s_at	0.661182	1.1368	down	9.09814	8.3216	7.87839	P	P	P	8.71926	8.41236	8.72147	P	P	P
201928_at	0.0533786	1.17558	up	11.0124	10.9856	10.7988	P	P	P	10.7662	10.7247	10.6058	P	P	P
201929_s_at	0.207694	1.12005	down	10.0127	9.78494	9.71027	P	P	P	10.0263	10.0281	9.94423	P	P	P
201930_at	0.0935153	1.20157	down	13.3553	13.329	13.296	P	P	P	13.7529	13.5801	13.4422	P	P	P
201931_at	0.0256224	1.16757	up	14.3	14.1804	14.1355	P	P	P	14.0498	13.9134	13.9822	P	P	P
201932_at	0.300165	1.09744	down	9.54553	9.68824	9.45774	P	P	P	9.64863	9.87091	9.57439	P	P	P
201933_at	0.613199	1.08548	up	10.2458	10.0461	9.69192	P	P	P	9.99366	10.043	9.59224	P	P	P
201934_at	0.573066	1.09188	down	12.6467	12.9926	13.1846	P	P	P	13.2026	12.8009	13.2008	P	P	P
201935_s_at	0.296989	1.06606	up	11.4207	11.2155	11.2333	P	P	P	11.2554	11.152	11.1853	P	P	P
201936_s_at	0.697919	1.05814	down	9.95169	10.552	10.4173	P	P	P	10.3837	10.4028	10.3792	P	P	P
201937_s_at	0.0103457	1.67068	up	9.58311	9.9299	9.61393	P	P	P	8.95975	8.7685	9.17738	P	P	P
201938_at	0.0166489	1.20667	down	12.8912	12.7139	12.7779	P	P	P	13.0604	13.125	13.0107	P	P	P
201939_at	0.0710906	2.2886	up	6.74464	5.90565	7.23651	P	P	P	5.51457	5.78514	5.0037	A	P	A
201940_at	0.0497718	1.32505	down	9.94545	9.6846	9.75283	P	P	P	10.3008	10.328	9.97221	P	P	P
201941_at	0.0754493	1.11119	down	10.9496	11.0761	11.1154	P	P	P	11.2698	11.1512	11.1763	P	P	P
201942_s_at	0.14104	1.50744	down	7.18852	6.6065	6.36371	P	P	P	6.8974	7.4804	7.55724	P	P	P
201943_s_at	0.00495431	1.57342	down	8.83007	8.99632	8.74163	P	M	P	9.44347	9.56567	9.5206	P	P	P
201944_at	0.265457	1.09794	up	12.5351	12.2435	12.3695	P	P	P	12.1899	12.1919	12.3619	P	P	P
201945_at	0.0308528	1.54775	up	8.01859	8.23766	8.41153	P	P	P	7.33695	7.59015	7.85017	P	A	A
201946_s_at	0.886412	1.01477	down	13.377	12.9685	13.1815	P	P	P	13.0882	13.1757	13.3265	P	P	P
201947_s_at	0.971325	1.00243	up	14.3916	14.1061	14.1913	P	P	P	14.2573	14.1846	14.2366	P	P	P
201948_at	0.176988	1.07011	down	11.4049	11.5326	11.3745	P	P	P	11.5536	11.4744	11.5773	P	P	P
201949_x_at	0.403732	1.15809	up	11.3068	11.9825	11.496	P	P	P	11.3661	11.46	11.3241	P	P	P
201950_x_at	0.0285542	1.24887	up	11.2477	11.1613	11.3592	P	P	P	10.9265	10.8132	11.0665	P	P	P
201951_at	0.643087	1.05836	up	9.40996	9.13572	9.25038	P	P	P	9.27455	9.36587	8.91014	P	P	P
201952_at	0.00497141	1.23579	up	11.7397	11.6622	11.7047	P	P	P	11.4402	11.4298	11.3203	P	P	P
201953_at	0.646672	1.02141	down	11.3368	11.4246	11.4676	P	P	P	11.5209	11.4451	11.3547	P	P	P
201954_at	0.349712	1.12115	up	11.1261	11.3365	10.881	P	P	P	10.9203	10.8417	11.0867	P	P	P
201955_at	0.236427	1.14781	down	12.3252	12.2053	12.1421	P	P	P	12.2968	12.3083	12.6641	P	P	P
201956_s_at	0.0587993	1.29835	down	11.8561	11.5249	11.5376	P	P	P	12.0346	11.8476	12.1665	P	P	P
201957_at	0.147907	1.44911	up	8.32904	8.25942	8.0679	P	P	P	7.8024	7.21775	8.03072	P	P	P
201958_s_at	0.107265	1.39035	down	2.63884	2.51372	2.06454	A	A	A	2.86978	2.94496	2.82872	A	A	A
201959_s_at	0.91304	1.01364	up	11.1764	10.7352	10.7271	P	P	P	10.9785	10.8649	10.7367	P	P	P
201960_s_at	0.134327	1.1651	down	12.4094	12.1928	12.1227	P	P	P	12.6065	12.4487	12.3311	P	P	P
201961_s_at	0.984206	1.00368	up	8.79008	8.56077	8.566	P	P	P	8.25885	9.05123	8.59089	P	P	P
201962_s_at	0.190248	1.12066	down	8.12163	8.31713	8.0475	P	P	P	8.1975	8.37674	8.40508	P	P	P
201963_at	0.0480626	1.11336	down	10.216	10.3179	10.2174	P	P	P	10.4846	10.3907	10.3408	P	P	P
201964_at	0.0130814	1.37425	down	9.52873	9.3654	9.38996	P	P	P	9.83085	10.0459	9.78329	P	P	P
201965_s_at	0.611668	1.09404	up	9.36483	9.00263	8.62996	P	P	P	8.73481	8.889	8.98459	P	P	P
201966_at	0.140173	1.04815	up	12.2354	12.1565	12.1838	P	P	P	12.1806	12.0987	12.0928	P	P	P
201967_at	0.000553	1.88346	up	11.5037	11.6876	11.6977	P	P	P	10.7209	10.6395	10.7884	P	P	P
201968_s_at	0.865452	1.02324	down	12.2175	12.3495	12.0967	P	P	P	12.4577	12.3733	11.9322	P	P	P
201969_at	0.28887	1.14483	down	10.0164	9.86878	9.71584	P	P	P	9.81475	10.1171	10.2546	P	P	P
201970_s_at	0.0126225	1.2184	up	13.3552	13.2464	13.201	P	P	P	13.04	12.8876	13.0199	P	P	P
201971_s_at	0.0843371	1.53363	down	9.57752	8.93211	8.99519	P	P	P	9.68891	9.76198	9.90479	P	P	P
201972_at	0.0112327	1.23931	up	13.0539	12.9551	12.9327	P	P	P	12.6984	12.7455	12.5692	P	P	P
201973_s_at	0.0567	1.12755	down	13.4503	13.2742	13.3476	P	P	P	13.5632	13.5524	13.4761	P	P	P
201974_s_at	0.386685	1.61084	down	5.1181	5.4168	7.12582	A	A	A	6.39683	6.47476	6.85257	P	A	M
201975_at	0.309616	1.13704	up	9.70718	10.099	9.9373	P	P	P	9.52187	9.76087	9.90485	P	P	P
201976_s_at	0.0312307	1.25652	up	10.3847	10.3578	10.3618	P	P	P	9.93765	10.0282	10.1502	P	P	P
201977_s_at	0.0367219	1.20717	up	8.58858	8.5384	8.54993	P	P	P	8.22536	8.23186	8.4048	P	P	P
201978_s_at	0.896372	1.01862	up	9.54199	9.61215	10.037	M	P	P	9.63035	9.55787	9.92308	P	P	P
201979_s_at	0.225878	1.31551	down	9.6459	8.86925	9.06526	P	P	P	9.42733	9.73763	9.60231	P	P	P
201980_s_at	0.802752	1.01687	up	11.3196	11.4086	11.3404	P	P	P	11.3414	11.4699	11.1849	P	P	P
201981_at	0.286192	3.3072	up	3.53685	4.86326	4.35954	A	A	A	4.39296	2.91653	0.273327	A	A	A
201982_s_at	0.231378	2.38848	up	6.03899	5.82252	5.6307	A	A	A	3.16275	5.68723	4.87396	A	A	A
201983_s_at	0.0247942	1.43425	up	7.89367	7.91214	7.99317	P	P	P	7.47533	7.54105	7.2217	P	P	P
201984_s_at	3.19e-05	1.8971	up	9.02745	9.12301	9.09616	P	P	P	8.14117	8.19754	8.13653	P	P	P
201985_at	0.00730647	1.59857	down	9.60601	9.30066	9.45546	P	P	P	10.172	10.1721	10.0483	P	P	P
201986_at	0.0271161	1.34499	down	10.0603	9.96465	9.99142	P	P	P	10.4717	10.271	10.5564	P	P	P
201987_at	0.658969	1.02376	up	11.6473	11.6139	11.5398	P	P	P	11.5711	11.6709	11.4573	P	P	P
201988_s_at	0.0459131	1.45429	down	7.55376	7.52273	7.7859	P	P	P	8.02046	8.00781	8.45505	P	P	P
201989_s_at	0.0117558	1.32303	down	9.49039	9.3945	9.25545	P	P	P	9.72109	9.76819	9.86261	P	P	P
201990_s_at	0.000769	1.50889	down	8.56303	8.44323	8.42447	P	P	P	9.0204	9.07489	9.11591	P	P	P
201991_s_at	0.474253	1.09143	up	11.7209	11.8957	11.9178	P	P	P	11.9915	11.6335	11.5308	P	P	P
201992_s_at	0.544271	1.14235	down	8.45314	7.71536	8.1095	P	P	P	8.20052	7.99415	8.65936	P	P	P
201993_x_at	0.0297595	1.20114	up	13.8881	13.7104	13.7586	P	P	P	13.5388	13.4899	13.5352	P	P	P
201994_at	0.0438941	1.3182	up	15.2459	14.9155	14.9661	P	P	P	14.7558	14.7085	14.4676	P	P	P
201995_at	0.00576849	1.33517	up	10.3494	10.1836	10.364	P	P	P	9.88234	9.95234	9.81123	P	P	P
201996_s_at	0.119404	1.44764	down	10.4741	10.0705	10.0891	P	P	P	11.1399	10.3863	10.7087	P	P	P
201997_s_at	0.614814	1.02669	down	12.6109	12.5469	12.5144	P	P	P	12.64	12.6719	12.4744	P	P	P
201998_at	0.0191764	1.30254	up	8.8972	9.11928	9.1262	P	P	P	8.58554	8.67997	8.7332	P	P	P
201999_s_at	0.168092	1.11472	up	13.6904	13.5382	13.528	P	P	P	13.5668	13.4078	13.312	P	P	P
202000_at	0.0518501	1.1305	up	9.84376	10.0073	9.98003	P	P	P	9.70868	9.79127	9.80026	P	P	P
202001_s_at	0.00613628	1.20673	up	13.47	13.5071	13.4078	P	P	P	13.1814	13.1793	13.2108	P	P	P
202002_at	0.112761	1.70751	up	7.36301	7.11787	6.57448	A	P	A	5.83178	6.81635	6.09154	A	A	A
202003_s_at	0.215594	1.11083	down	11.1853	10.9388	11.1099	P	P	P	11.3644	11.1137	11.2108	P	P	P
202004_x_at	0.233425	1.14032	down	11.6872	11.5418	11.5138	P	P	P	11.9741	11.7557	11.5813	P	P	P
202005_at	0.590385	1.31755	down	4.13033	5.50667	6.12681	A	A	A	5.13422	5.65293	6.17024	A	A	A
202006_at	0.249941	1.14501	down	10.3821	10.5644	10.203	P	P	P	10.7167	10.3816	10.6371	P	P	P
202007_at	0.338138	1.12153	down	11.6511	11.6147	11.6238	P	P	P	12.0131	11.8176	11.5554	P	P	P
202008_s_at	0.0265473	1.63844	up	9.48742	9.05465	9.1106	P	P	P	8.60514	8.70901	8.20157	P	P	P
202009_at	0.607061	1.02042	down	9.27274	9.19976	9.21654	P	P	P	9.32954	9.27357	9.17341	P	P	P
202010_s_at	0.393613	1.03193	down	10.1499	10.2932	10.2061	P	P	P	10.2587	10.239	10.2875	P	P	P
202011_at	0.0514866	1.20557	down	11.1886	11.1685	11.1335	P	P	P	11.302	11.4678	11.5299	P	P	P
202012_s_at	0.271039	1.07985	up	10.8759	10.7679	10.6679	P	P	P	10.7546	10.6834	10.5412	P	P	P
202013_s_at	0.0153958	1.10064	up	9.5787	9.61998	9.53851	P	P	P	9.46001	9.42352	9.43865	P	P	P
202014_at	0.00370403	2.50638	up	8.39824	8.12877	8.19479	P	P	P	7.16082	6.93191	6.65225	M	A	A
202015_x_at	0.841818	1.15389	down	6.36055	5.55112	3.32946	P	P	A	5.20017	5.10646	5.55401	A	A	P
202016_at	0.153875	2.3884	up	5.99249	5.71545	5.58519	A	P	A	3.90108	3.9741	5.64982	A	A	A
202017_at	0.0219479	1.43352	down	7.54831	7.66426	7.88841	A	A	A	8.3877	8.03573	8.23625	A	A	A
202018_s_at	0.482019	1.34372	up	1.88984	2.40104	2.52848	A	A	A	1.60104	2.78213	1.15747	A	A	A
202019_s_at	0.72457	1.03954	up	8.37483	8.05539	8.22134	P	P	P	7.9428	8.33309	8.20785	P	P	P
202020_s_at	0.146432	1.08823	down	11.6142	11.7149	11.7105	P	P	P	11.8483	11.6919	11.8654	P	P	P
202021_x_at	0.785208	1.01474	up	14.1119	13.88	13.9858	P	P	P	13.9999	13.9499	13.9646	P	P	P
202022_at	0.327033	1.03301	down	8.94832	9.06322	9.00433	P	P	P	9.01307	9.04457	9.09877	P	P	P
202023_at	0.0154351	1.49143	up	8.51544	8.87923	8.64377	M	P	P	8.14999	8.23191	7.92645	A	A	A
202024_at	0.00190475	1.32476	down	9.45781	9.56875	9.57285	P	P	P	9.89545	9.95117	9.96999	P	P	P
202025_x_at	0.909226	1.02672	down	8.65531	9.0704	9.61007	P	P	P	8.89907	9.2127	9.33812	P	P	P
202026_at	0.00963287	1.23516	down	12.5159	12.6856	12.5777	P	P	P	12.9722	12.8749	12.8462	P	P	P
202027_at	0.0225907	1.31083	up	10.4629	10.5238	10.3829	P	P	P	10.1672	10.1221	9.90878	P	P	P
202028_s_at	0.502084	1.05992	up	12.1804	12.289	12.3763	P	P	P	12.1491	12.3831	12.0617	P	P	P
202029_x_at	0.0670672	1.28116	up	15.577	15.2077	15.2754	P	P	P	15.1328	14.9256	14.9293	P	P	P
202030_at	0.75137	1.02647	down	9.5168	9.55342	9.63517	P	P	P	9.4219	9.76836	9.62821	P	P	P
202031_s_at	0.124819	1.22172	down	11.1019	10.7629	10.7772	P	P	P	11.125	11.0242	11.3594	P	P	P
202032_s_at	0.00171288	2.64077	up	10.9635	10.8473	10.8414	P	P	P	9.31486	9.65357	9.48092	P	P	P
202033_s_at	0.104306	1.27757	down	11.4662	11.6312	11.6354	P	P	P	11.8055	11.7876	12.1999	P	P	P
202034_x_at	0.381349	1.11379	down	11.4241	11.7517	11.4942	P	P	P	11.5784	11.9556	11.6024	P	P	P
202035_s_at	0.340484	1.74618	up	5.42601	4.01814	5.31333	A	A	A	3.38985	5.26895	3.68607	A	P	A
202036_s_at	0.133039	2.55279	down	3.00063	1.34672	1.1678	A	A	A	3.09773	3.82876	2.64489	A	A	A
202037_s_at	0.819731	1.10654	down	5.47738	6.1702	4.73726	A	A	A	5.6721	4.82444	6.32647	A	A	P
202038_at	0.000853	1.48384	down	12.1575	12.0031	12.0643	P	P	P	12.6563	12.5613	12.7153	P	P	P
202039_at	0.0431108	1.78921	up	8.19233	8.20969	7.63842	P	P	P	7.12173	7.2312	7.16954	P	A	P
202040_s_at	0.963387	1.0053	down	10.0573	9.72979	9.98519	P	P	P	10.1696	9.78694	9.83858	P	P	P
202041_s_at	0.834742	1.01433	down	11.1274	11.256	11.4077	P	P	P	11.3607	11.2604	11.2315	P	P	P
202042_at	0.581763	1.03457	down	11.6211	11.4343	11.6261	P	P	P	11.6276	11.689	11.5121	P	P	P
202043_s_at	0.60021	1.01432	down	12.7551	12.7475	12.7606	P	P	P	12.8353	12.7209	12.7686	P	P	P
202044_at	0.983466	1.00922	down	6.19058	6.81324	7.05206	A	A	P	6.58766	7.66277	5.84516	P	P	A
202045_s_at	0.0347152	1.74261	up	7.5681	7.43309	7.58512	P	P	P	6.39365	6.82939	6.95952	A	P	P
202046_s_at	0.506406	1.11347	down	5.72483	6.33529	5.7972	A	P	A	6.04646	6.12566	6.1504	A	A	M
202047_s_at	0.0961245	1.1236	up	11.2084	11.2402	11.4012	P	P	P	11.0211	11.1777	11.1466	P	P	P
202048_s_at	0.0358403	1.42493	down	10.2844	10.2869	10.2407	P	M	P	10.6678	10.9869	10.69	P	P	P
202049_s_at	0.0194019	1.23089	down	9.76432	9.71875	9.80862	P	P	P	10.1721	10.0347	9.98401	P	P	P
202050_s_at	0.0121449	1.27214	down	9.91415	9.70602	9.78607	P	P	P	10.2328	10.1272	10.0881	P	P	P
202051_s_at	0.083313	1.18639	down	11.1832	11.0128	10.8937	P	P	P	11.3508	11.3257	11.153	P	P	P
202052_s_at	0.404485	1.14237	up	10.6438	10.5923	11.1114	P	P	P	10.3709	10.6177	10.7828	P	P	P
202053_s_at	0.0492318	1.22378	down	10.6304	10.7523	10.8685	P	P	P	11.0567	11.043	11.0255	P	P	P
202054_s_at	0.170962	1.13177	down	10.5152	10.3963	10.3762	P	P	P	10.4335	10.6671	10.7229	P	P	P
202055_at	0.149878	1.29031	down	9.33213	9.22938	8.78738	P	P	P	9.38353	9.54459	9.52392	P	P	P
202056_at	0.0163859	1.41129	down	9.77747	9.48948	9.49515	P	P	P	9.99248	10.0301	10.2306	P	P	P
202057_at	0.258176	1.10672	down	8.22828	8.53744	8.29679	P	P	P	8.4174	8.50934	8.57464	P	P	P
202058_s_at	0.0567356	1.13778	down	9.41507	9.29163	9.24068	P	P	P	9.59596	9.45711	9.45297	P	P	P
202059_s_at	0.0430008	1.28106	down	9.93442	10.2296	10.1824	P	P	P	10.4066	10.4649	10.5469	P	P	P
202060_at	0.00574424	1.57544	down	11.6836	11.6693	11.5086	P	P	P	12.4345	12.2663	12.1279	P	P	P
202061_s_at	0.00548784	1.3837	down	10.0116	10.0749	9.99196	P	P	P	10.4837	10.4064	10.594	P	P	P
202062_s_at	0.128822	2.42103	down	7.4727	7.52989	5.86928	P	P	A	8.71657	7.77847	8.20371	P	P	P
202063_s_at	0.0911689	1.7626	down	4.58659	5.50031	4.64165	A	A	A	5.94449	5.86012	5.37705	P	A	A
202064_s_at	0.349017	1.21441	down	6.73283	6.20806	6.00674	P	P	P	6.37319	6.55381	6.8614	P	P	P
202065_s_at	0.957403	1.01326	down	8.68057	7.77904	7.90561	M	A	M	8.46696	7.88218	8.07309	P	M	A
202066_at	0.0574288	1.09134	down	11.2165	11.2986	11.2779	P	P	P	11.371	11.463	11.3373	P	P	P
202067_s_at	0.113197	1.46199	down	7.81816	7.70151	7.13961	P	A	P	8.08976	8.01982	8.19351	P	P	P
202068_s_at	0.00113822	1.61783	down	10.0044	9.81635	9.83997	P	P	P	10.6483	10.6307	10.4639	P	P	P
202069_s_at	0.00270202	1.1946	down	11.0242	11.0093	10.9916	P	P	P	11.221	11.2838	11.2898	P	P	P
202070_s_at	0.00419835	1.39448	down	9.89494	9.68299	9.79258	P	P	P	10.2189	10.2242	10.3667	P	P	P
202071_at	0.000196	3.45011	up	11.317	11.1667	11.4159	P	P	P	9.47473	9.58974	9.47523	P	P	P
202072_at	0.118558	1.09019	down	11.668	11.5072	11.5356	P	P	P	11.6697	11.7211	11.6937	P	P	P
202073_at	0.000278	4.01797	up	8.9369	9.10342	9.16408	P	P	P	7.07922	7.09661	7.00918	P	P	P
202074_s_at	0.000219	3.20459	up	10.2971	10.0729	10.366	P	P	P	8.60421	8.70861	8.38286	P	P	P
202075_s_at	0.70747	1.06098	up	8.45189	8.69188	9.054	P	P	P	8.43936	8.83694	8.66529	P	P	P
202076_at	0.831712	1.0118	up	11.3156	11.4759	11.521	P	P	P	11.4771	11.3448	11.4399	P	P	P
202077_at	0.201805	1.12322	up	14.5827	14.4464	14.4067	P	P	P	14.4471	14.346	14.1398	P	P	P
202078_at	0.020116	1.18256	down	12.2637	12.2689	12.2847	P	P	P	12.5101	12.4525	12.5804	P	P	P
202079_s_at	0.0520422	1.20379	up	8.98146	8.94512	8.75834	P	P	P	8.58209	8.76315	8.53694	P	P	P
202080_s_at	0.276818	1.09294	down	9.86953	9.73386	9.6778	P	P	P	9.85832	9.76383	10.0437	P	P	P
202081_at	0.0456504	1.53999	up	12.525	12.0929	12.1234	P	P	P	11.6068	11.6458	11.62	P	P	P
202082_s_at	0.795456	1.05687	down	8.9007	8.66781	8.11889	P	P	P	8.79237	8.30709	8.82733	P	P	P
202083_s_at	0.183445	1.18456	up	7.71148	8.03012	7.96565	P	P	P	7.50766	7.58087	7.88566	P	P	P
202084_s_at	0.0231134	1.7753	up	10.2008	10.4899	10.654	P	P	P	9.65397	9.60831	9.59818	P	P	P
202085_at	0.000143	2.06621	up	11.2336	11.1987	11.2977	P	P	P	10.1128	10.2051	10.2711	P	P	P
202086_at	0.553675	1.85052	down	5.17787	1.5156	2.50587	A	A	A	4.97878	2.33815	4.5462	A	A	A
202087_s_at	0.473376	1.06727	up	11.1247	11.4933	11.324	P	P	P	11.1851	11.2694	11.2057	P	P	P
202088_at	0.232243	1.08021	up	13.4606	13.2886	13.4053	P	P	P	13.3016	13.3609	13.158	P	P	P
202089_s_at	0.0647178	1.19148	down	11.2536	11.0394	11.0603	P	P	P	11.293	11.5161	11.3024	P	P	P
202090_s_at	0.150911	1.11999	up	14.453	14.2534	14.3001	P	P	P	14.2701	14.2076	14.0383	P	P	P
202091_at	0.522378	1.11658	down	6.1471	5.89769	5.76241	P	P	P	6.45474	6.02888	5.80086	P	P	P
202092_s_at	0.210384	1.29474	down	10.2279	9.5699	9.66407	P	P	P	10.1706	10.175	10.2343	P	P	P
202093_s_at	0.00552949	1.33061	down	9.8204	9.80893	9.6784	P	P	P	10.0913	10.2865	10.1662	P	P	P
202094_at	0.665659	1.05285	down	9.72161	9.75682	9.55643	P	P	P	10.0067	9.73219	9.51883	P	P	P
202095_s_at	0.0762473	1.09631	down	12.6674	12.5419	12.6818	P	P	P	12.7855	12.7091	12.7945	P	P	P
202096_s_at	0.987774	1.00089	up	12.4902	12.6269	12.599	P	P	P	12.4978	12.5129	12.7017	P	P	P
202097_at	0.868095	1.01071	up	12.8586	12.7422	12.6481	P	P	P	12.7718	12.8176	12.6134	P	P	P
202098_s_at	0.931684	1.00596	up	8.90389	8.86776	9.05676	P	P	P	8.79015	9.03238	8.98015	P	P	P
202099_s_at	0.294157	1.2957	up	8.05665	7.80198	7.54472	A	A	A	7.71579	7.65547	6.91092	A	A	A
202100_at	0.0592506	1.2209	up	9.5847	9.5609	9.78297	P	P	P	9.19413	9.47326	9.39737	P	P	P
202101_s_at	0.836678	1.06824	up	7.84096	8.05639	7.47822	P	P	P	6.93177	7.99849	8.15959	A	P	P
202102_s_at	0.469846	1.06676	up	11.8751	11.7021	11.5163	P	P	P	11.677	11.5786	11.5582	P	P	P
202103_at	0.42601	1.06841	down	8.17439	8.01339	8.33683	P	P	P	8.18476	8.30101	8.32522	P	P	P
202104_s_at	0.00941751	1.93529	up	9.94818	9.98672	10.0986	P	P	P	8.81237	9.16788	9.19565	P	P	P
202105_at	0.258068	1.06673	up	11.1961	11.3016	11.1051	P	P	P	11.181	11.0989	11.0433	P	P	P
202106_at	0.626709	1.07746	up	9.97527	9.60049	9.33651	P	P	P	9.64213	9.49112	9.45612	P	P	P
202107_s_at	0.00259443	1.39068	up	12.8111	12.8183	12.8333	P	P	P	12.3576	12.2894	12.3883	P	P	P
202108_at	0.577686	1.10075	down	9.05939	9.63003	9.73367	P	P	P	9.5727	9.60348	9.66236	P	P	P
202109_at	0.338835	1.11253	down	9.83238	9.95198	10.2481	P	P	P	10.1436	10.1976	10.1528	P	P	P
202110_at	0.215991	1.08443	up	14.7969	14.6575	14.6306	P	P	P	14.6982	14.5104	14.5255	P	P	P
202111_at	0.143177	1.15017	up	7.9041	7.88773	7.80625	P	P	P	7.50695	7.81804	7.66754	P	P	P
202112_at	0.800397	1.12032	down	3.73147	2.6491	3.50437	A	A	A	3.52434	2.55858	4.29376	A	A	A
202113_s_at	0.308094	1.09207	up	12.2515	12.185	12.1907	P	P	P	11.8948	12.1582	12.1929	P	P	P
202114_at	0.581032	1.0664	up	11.2908	11.3524	11.3276	P	P	P	11.376	10.9474	11.3692	P	P	P
202115_s_at	0.339625	1.10016	down	10.4805	10.2258	10.2476	P	P	P	10.2822	10.4675	10.6173	P	P	P
202116_at	0.642623	1.0989	up	10.4833	10.7441	10.6649	P	P	P	10.1534	10.3585	10.9722	P	P	P
202117_at	0.678497	1.02485	up	10.5195	10.7153	10.6896	P	P	P	10.5505	10.5622	10.7054	P	P	P
202118_s_at	0.00663972	1.95956	down	7.80845	7.52332	7.67787	P	P	P	8.70726	8.37922	8.83475	P	P	P
202119_s_at	0.00126337	1.44422	down	11.7652	11.736	11.8211	P	P	P	12.3085	12.2283	12.3763	P	P	P
202120_x_at	0.163252	1.25846	up	12.336	11.7913	12.0189	P	P	P	11.7876	11.7256	11.6381	P	P	P
202121_s_at	0.0810099	1.10673	up	11.997	12.0385	11.9708	P	P	P	11.9538	11.803	11.8104	P	P	P
202122_s_at	0.125318	1.37197	down	9.4091	9.85596	9.20744	P	P	P	9.83255	9.84446	10.1642	P	P	P
202123_s_at	0.284388	1.08137	up	10.2434	10.4092	10.1571	P	P	P	10.0929	10.2565	10.1217	P	P	P
202124_s_at	0.0667035	1.55402	down	7.40202	6.99806	7.33604	P	P	P	8.27511	7.75847	7.61054	P	P	P
202125_s_at	0.0299573	1.67788	down	8.73067	8.82383	8.78223	P	P	P	9.66155	9.67074	9.24435	P	P	P
202126_at	0.876873	1.01527	up	11.9502	11.8043	11.904	P	P	P	11.7115	11.7799	12.1014	P	P	P
202127_at	0.264755	1.17193	up	10.9203	10.9567	10.8992	P	P	P	10.7394	10.9314	10.4186	P	P	P
202128_at	0.708995	1.01646	up	10.2392	10.2171	10.0811	P	P	P	10.1492	10.2105	10.107	P	P	P
202129_s_at	0.293522	1.0849	down	8.7589	8.78941	8.72728	P	P	P	8.85698	8.74166	9.02961	P	P	P
202130_at	0.333908	1.04048	up	12.1985	12.0576	12.1598	P	P	P	12.0226	12.1135	12.108	P	P	P
202131_s_at	0.0454241	1.9245	down	9.02471	9.72685	8.95073	P	P	P	10.326	10.4495	9.76018	P	P	P
202132_at	0.340437	1.23511	up	8.03977	7.23464	7.50254	P	P	P	7.45869	7.38043	7.02392	P	P	P
202133_at	0.00627246	1.25073	down	10.0392	10.0773	9.9312	P	P	P	10.297	10.3854	10.3337	P	P	P
202134_s_at	0.966672	1.01099	down	6.91897	6.80408	7.60421	A	A	A	6.99102	6.77128	7.61226	A	A	A
202135_s_at	0.00581643	1.32702	up	10.3365	10.398	10.5052	P	P	P	9.90485	10.1003	10.01	P	P	P
202136_at	0.0110217	1.42342	down	9.47842	9.39825	9.30514	P	P	P	9.95026	10.0191	9.74053	P	P	P
202137_s_at	0.0138634	2.38043	down	6.51509	6.3459	6.86028	A	A	A	8.00725	7.37452	8.09316	P	P	P
202138_x_at	0.0077951	1.31879	down	11.5234	11.6509	11.6242	P	P	P	12.1092	11.9832	11.9037	P	P	P
202139_at	0.0107997	1.05703	up	11.807	11.8125	11.7742	P	P	P	11.7416	11.6968	11.7153	P	P	P
202140_s_at	0.0271871	1.37689	up	10.499	10.2338	10.159	P	P	P	9.89618	9.71766	9.89369	P	P	P
202141_s_at	0.108815	1.2897	up	12.8612	12.8172	12.9574	P	P	P	12.6775	12.6222	12.2349	P	P	P
202142_at	0.133194	1.25688	up	11.5502	11.2418	11.4738	P	P	P	11.2808	10.8165	11.1789	P	P	P
202143_s_at	0.00307283	1.50559	up	12.3291	12.4448	12.2128	P	P	P	11.6486	11.7827	11.7844	P	P	P
202144_s_at	0.144932	1.09328	down	13.6806	13.5113	13.5773	P	P	P	13.8197	13.682	13.6535	P	P	P
202145_at	0.318631	1.23449	up	7.92464	7.93234	8.59649	P	P	P	7.59575	7.90993	8.03604	P	P	P
202146_at	0.579643	1.03047	up	11.9688	11.9896	11.9597	P	P	P	11.8914	11.8391	12.0577	P	P	P
202147_s_at	0.776558	1.05373	up	10.9183	11.2932	10.6189	P	P	P	10.7516	10.6815	11.1707	P	P	P
202148_s_at	0.115261	1.1571	down	10.2916	10.195	10.4785	P	P	P	10.5245	10.6373	10.4349	P	P	P
202149_at	0.429696	1.0613	up	5.57694	5.84679	5.61611	P	P	P	5.56144	5.67674	5.54415	P	P	P
202150_s_at	0.0421207	6.20481	up	6.65499	5.94339	5.95779	P	A	A	2.69078	4.81321	3.15203	A	A	A
202151_s_at	0.27526	1.05817	up	11.3846	11.57	11.5159	P	P	P	11.382	11.388	11.4558	P	P	P
202152_x_at	0.925959	1.01004	up	9.47088	9.69016	9.42537	P	P	P	9.33011	9.47535	9.7377	P	P	P
202153_s_at	0.249614	1.09726	up	11.7503	11.6749	11.7741	P	P	P	11.6818	11.6856	11.4301	P	P	P
202154_x_at	0.599034	1.12178	down	12.8151	12.8223	13.1209	P	P	P	13.0019	13.5699	12.6838	P	P	P
202155_s_at	0.0539015	1.31877	down	8.84529	8.92357	8.54266	P	P	P	9.28558	9.18234	9.04118	P	P	P
202156_s_at	0.523131	1.15842	down	8.02269	8.02811	8.43573	P	P	P	8.83352	7.93001	8.35946	P	P	P
202157_s_at	0.181781	1.12476	down	11.292	11.0426	11.1466	P	P	P	11.3223	11.2022	11.4656	P	P	P
202158_s_at	0.0723805	1.47085	down	9.15881	9.3862	9.12257	P	P	P	9.96971	9.94789	9.41994	P	P	P
202159_at	0.139259	1.16913	down	10.8077	10.794	10.7656	P	P	P	10.9128	11.2048	10.926	P	P	P
202160_at	0.0757906	1.26351	down	10.6169	10.9748	10.6635	P	P	P	11.1824	11.1037	10.9814	P	P	P
202161_at	0.634001	1.05511	down	8.30006	8.45104	8.43274	P	P	P	8.32179	8.35214	8.74207	P	P	P
202162_s_at	0.759577	1.02437	down	9.67707	9.48548	9.33431	P	P	P	9.53204	9.53469	9.53434	P	P	P
202163_s_at	0.0532546	1.22343	down	9.98916	10.2066	9.93372	P	P	P	10.4557	10.2928	10.2538	P	P	P
202164_s_at	0.0219809	1.61822	down	10.1561	9.84453	9.72023	P	P	P	10.648	10.5024	10.6536	P	P	P
202165_at	0.0331766	1.27708	down	9.83826	9.82363	9.64078	P	P	P	10.1011	9.9832	10.2769	P	P	P
202166_s_at	0.0425455	1.11914	down	10.5032	10.645	10.5905	P	P	P	10.7007	10.8141	10.7111	P	P	P
202167_s_at	0.186866	1.16301	up	10.6297	10.6205	10.562	P	P	P	10.2922	10.6088	10.2576	P	P	P
202168_at	0.384634	1.04605	up	12.2293	12.3118	12.1529	P	P	P	12.1393	12.0998	12.2601	P	P	P
202169_s_at	0.00589663	1.28454	down	12.6184	12.5453	12.508	P	P	P	12.9196	13.0039	12.8319	P	P	P
202170_s_at	0.602078	1.06283	down	11.544	11.2561	11.1568	P	P	P	11.584	11.2265	11.4102	P	P	P
202171_at	0.0622716	1.22532	up	10.6602	10.6031	10.503	P	P	P	10.4528	10.1426	10.2913	P	P	P
202172_at	0.0603467	1.09025	up	9.82563	9.71994	9.81642	P	P	P	9.61274	9.64733	9.72793	P	P	P
202173_s_at	0.694615	1.06636	down	8.81682	8.21918	8.65422	P	P	P	8.74558	8.40957	8.81317	P	P	P
202174_s_at	0.0336329	1.22672	down	10.6757	10.5593	10.6722	P	P	P	10.8383	11.0696	10.8837	P	P	P
202175_at	0.163876	1.23422	up	7.62166	7.88555	7.86172	A	M	M	7.29509	7.39008	7.77297	A	A	A
202176_at	0.531635	1.06261	down	10.2349	10.1749	10.2193	P	P	P	10.1161	10.5147	10.2611	P	P	P
202177_at	0.308755	1.13089	up	7.43644	7.8558	7.51174	M	P	P	7.30647	7.43095	7.53418	P	M	A
202178_at	0.293806	1.16289	up	9.9405	10.3985	10.4113	A	A	A	9.99317	10.1471	9.95684	A	A	A
202179_at	0.317831	1.1181	down	10.3262	9.91506	10.0303	P	P	P	10.2533	10.2986	10.2027	P	P	P
202180_s_at	0.161051	4.28225	up	6.20704	5.91641	6.79322	M	A	A	2.28009	5.5566	4.78488	A	A	A
202181_at	0.174706	1.13483	down	9.02413	9.22959	9.07969	P	P	P	9.38641	9.37812	9.11631	P	P	P
202182_at	0.589719	1.11368	up	9.91412	10.4799	10.3801	P	P	P	9.89333	10.5015	9.91316	P	P	P
202183_s_at	0.644332	1.02491	down	10.5106	10.3774	10.3135	P	P	P	10.3989	10.393	10.5161	P	P	P
202184_s_at	0.680545	1.04872	down	12.4078	12.5517	12.2005	P	P	P	12.6636	12.4408	12.2615	P	P	P
202185_at	9.93e-05	1.50629	up	10.9165	10.971	10.9983	P	P	P	10.4251	10.3541	10.3336	P	P	P
202186_x_at	0.924554	1.04689	up	1.76508	1.81171	3.63065	A	A	A	2.17577	2.48901	2.34433	A	A	A
202187_s_at	0.0257523	1.15302	up	8.85747	8.9195	9.00065	P	P	P	8.70648	8.7999	8.65499	P	P	P
202188_at	0.259198	1.12448	up	11.0646	11.2747	11.2868	P	P	P	10.8436	11.0783	11.1964	P	P	P
202189_x_at	0.0122163	1.12598	down	12.9412	12.9068	12.9644	P	P	P	13.0816	13.0779	13.1664	P	P	P
202190_at	0.144992	1.09988	down	9.49607	9.59582	9.38357	P	P	P	9.61526	9.70368	9.56856	P	P	P
202191_s_at	0.511205	1.15503	up	6.80548	7.00195	6.81903	P	P	P	6.66444	7.11981	6.21843	P	P	P
202192_s_at	0.662719	1.13707	down	6.57351	7.4899	7.48885	A	A	A	7.20924	7.04428	7.85468	A	A	A
202193_at	0.930399	1.00659	down	8.71894	8.82154	8.50191	P	P	P	8.73963	8.66879	8.6624	P	P	P
202194_at	0.00276957	1.3239	down	12.741	12.605	12.6016	P	P	P	13.127	13.0052	13.0298	P	P	P
202195_s_at	0.0275234	1.23043	down	9.80695	10.0251	9.98021	P	P	P	10.2348	10.1753	10.2996	P	P	P
202196_s_at	0.0470703	5.55217	up	6.00696	4.85284	5.87274	A	A	A	4.45594	2.37489	2.48256	A	A	A
202197_at	0.0741835	1.40872	up	9.61481	9.69713	9.65223	P	P	P	8.88346	9.38215	9.21541	P	P	P
202198_s_at	0.476648	1.25854	up	5.79253	5.9835	4.84841	A	A	A	4.8893	5.10385	5.63606	A	A	A
202199_s_at	0.388878	1.17977	down	8.3727	8.37846	8.37756	P	P	P	8.18321	8.88944	8.7716	P	P	P
202200_s_at	0.00276728	1.1516	down	12.6966	12.6473	12.6189	P	P	P	12.8644	12.8818	12.8276	P	P	P
202201_at	0.00899491	1.18595	up	11.0143	10.984	10.9367	P	P	P	10.7845	10.7535	10.6588	P	P	P
202202_s_at	0.00661328	2.86661	down	7.24503	7.26704	6.70251	P	P	P	8.72914	8.59314	8.45032	P	P	P
202203_s_at	0.0342617	1.17677	down	10.7511	10.5843	10.5759	P	P	P	10.9252	10.8142	10.8764	P	P	P
202204_s_at	0.883931	1.01118	down	9.43454	9.15069	9.13964	P	P	P	9.23765	9.28324	9.25207	P	P	P
202205_at	0.32159	1.1965	up	9.10606	8.9232	8.81633	P	P	P	8.41991	8.57642	9.07279	P	P	P
202206_at	0.0654204	1.25829	up	9.14996	8.80394	8.89753	P	P	P	8.76435	8.54857	8.54411	P	P	P
202207_at	0.0807054	1.2758	up	10.0079	9.84159	9.63224	P	P	P	9.4955	9.44369	9.4883	P	P	P
202208_s_at	0.0852745	1.17833	up	8.5623	8.83253	8.76508	P	P	P	8.42263	8.42175	8.6053	P	P	P
202209_at	0.261013	1.06065	down	13.5735	13.4746	13.5562	P	P	P	13.6618	13.5122	13.6851	P	P	P
202210_x_at	0.115283	1.62214	down	6.42846	5.87869	6.56152	A	A	A	6.49088	7.42224	7.04926	A	A	A
202211_at	0.82609	1.01421	up	11.3841	11.4023	11.3528	P	P	P	11.4872	11.3811	11.2098	P	P	P
202212_at	0.662512	1.01928	down	11.0015	10.9286	10.9109	P	P	P	10.9548	10.8992	11.0696	P	P	P
202213_s_at	0.00219028	1.52932	down	10.6987	10.8048	10.8749	P	P	P	11.5088	11.4229	11.2853	P	P	P
202214_s_at	0.0270331	1.52013	down	11.5665	11.6059	11.609	P	P	P	12.2169	12.008	12.3691	P	P	P
202215_s_at	0.781811	1.01816	up	9.30451	9.41733	9.28425	P	P	P	9.34079	9.4214	9.16601	P	P	P
202216_x_at	0.368141	1.05385	down	9.27195	9.22455	9.22433	P	P	P	9.22663	9.44382	9.27742	P	P	P
202217_at	0.60432	1.04077	up	11.9253	12.0065	11.9884	P	P	P	12.0479	11.7355	11.9638	P	P	P
202218_s_at	0.382101	1.20607	down	8.71706	8.12901	8.94561	P	P	P	8.8077	8.91429	8.88064	P	P	P
202219_at	0.544877	1.04121	up	11.2329	11.0978	11.3509	P	P	P	11.2223	11.2088	11.0757	P	P	P
202220_at	0.0511442	1.44934	up	12.6372	12.1584	12.2637	P	P	P	11.8673	11.702	11.8838	P	P	P
202221_s_at	0.0358207	1.89111	down	8.70215	9.45975	9.10685	P	P	P	9.99418	10.1868	9.84549	P	P	P
202222_s_at	0.644134	1.40721	down	4.18383	6.04253	6.12212	A	A	A	4.4394	6.55814	6.82945	A	A	A
202223_at	0.0355966	1.42385	down	12.0073	11.7313	11.5723	P	P	P	12.4444	12.2137	12.1823	P	P	P
202224_at	0.00373647	1.50338	down	10.0366	9.91102	9.81962	P	P	P	10.4852	10.6459	10.4008	P	P	P
202225_at	0.428086	1.04386	down	11.2097	11.186	11.2974	P	P	P	11.2307	11.2366	11.4115	P	P	P
202226_s_at	0.316971	1.28286	down	10.0207	9.55615	9.07644	P	P	P	10.0083	9.95001	9.77308	P	P	P
202227_s_at	0.257491	1.07363	down	11.842	11.8877	11.6704	P	P	P	11.9025	11.9428	11.8622	P	P	P
202228_s_at	0.0406775	1.14305	down	12.8403	12.692	12.6978	P	P	P	12.8627	12.9383	13.0079	P	P	P
202229_s_at	0.738503	1.28141	up	5.77844	3.83592	3.70435	A	A	A	5.43231	2.88071	3.9325	A	A	A
202230_s_at	0.0705765	1.46968	down	11.6157	11.552	11.6003	P	P	P	12.3116	12.2948	11.8281	P	P	P
202231_at	0.905781	1.00772	up	14.3661	14.3331	14.2755	P	P	P	14.4539	14.3121	14.1754	P	P	P
202232_s_at	0.111722	1.09196	down	13.7655	13.8767	13.8156	P	P	P	14.0455	13.8852	13.9079	P	P	P
202233_s_at	0.105851	1.16658	up	14.8702	14.5919	14.6375	P	P	P	14.571	14.4151	14.4467	P	P	P
202234_s_at	0.335577	1.09358	down	11.2971	11.6522	11.4983	P	P	P	11.6182	11.5721	11.6444	P	P	P
202235_at	0.641663	1.03061	up	10.4101	10.1799	10.182	P	P	P	10.1831	10.2818	10.1765	P	P	P
202236_s_at	0.00315569	1.7173	down	12.0148	11.7238	11.8235	P	P	P	12.569	12.5986	12.7349	P	P	P
202237_at	0.936098	1.02968	up	5.88556	5.78768	4.55002	P	A	A	4.99962	5.32444	5.77262	A	A	A
202238_s_at	0.467036	1.29141	up	3.05371	3.21041	3.79011	A	A	A	3.2433	3.48482	2.21927	A	A	A
202239_at	0.6424	1.08498	up	9.50927	10.1694	10.1126	P	P	P	9.72898	9.96112	9.74813	P	P	P
202240_at	0.0693926	1.28897	down	7.94974	7.61709	7.97476	P	P	P	8.15127	8.17676	8.31221	P	P	P
202241_at	0.0454458	1.11613	down	11.4183	11.2819	11.3672	P	P	P	11.5896	11.488	11.4654	P	P	P
202242_at	0.227489	1.23293	up	9.97291	9.93817	9.95352	P	P	P	9.98814	9.57628	9.39389	P	P	P
202243_s_at	0.0732916	1.20946	up	13.8322	13.6323	13.7093	P	P	P	13.6096	13.4437	13.2974	P	P	P
202244_at	0.15891	1.10685	up	14.1237	13.9622	14.0062	P	P	P	14.0187	13.8138	13.8201	P	P	P
202245_at	0.353413	1.04135	down	10.533	10.546	10.5902	P	P	P	10.5725	10.7116	10.5604	P	P	P
202246_s_at	0.0840796	1.06918	up	13.3271	13.388	13.3472	P	P	P	13.2898	13.1903	13.2927	P	P	P
202247_s_at	0.130318	1.64632	up	8.03361	7.92627	7.70297	P	P	P	6.78208	6.95763	7.76541	P	P	P
202248_at	0.738467	1.20646	down	7.91096	5.51132	7.03312	A	A	A	6.88143	7.32236	7.06394	A	A	A
202249_s_at	0.0997633	1.35012	up	8.97515	9.07238	9.11867	P	P	P	8.53978	8.92366	8.40349	P	P	P
202250_s_at	0.0015993	1.3675	up	9.62409	9.72565	9.57703	P	P	P	9.2657	9.1654	9.14104	P	P	P
202251_at	0.0254363	1.29829	up	9.90786	9.87533	9.79165	P	P	P	9.36229	9.62772	9.45498	P	P	P
202252_at	0.00648692	1.5579	up	12.4722	12.395	12.6504	P	P	P	11.9295	11.8364	11.8329	P	P	P
202253_s_at	0.311429	1.07396	down	8.41988	8.61626	8.46827	P	P	P	8.47313	8.65451	8.68558	P	P	P
202254_at	0.834661	1.02024	up	7.89456	7.55578	7.78839	P	P	P	7.55722	7.76522	7.82958	P	P	P
202255_s_at	0.233975	1.19096	down	8.2831	8.37241	8.02781	P	P	P	8.25187	8.44273	8.74511	P	P	P
202256_at	0.184217	1.12426	up	9.77126	9.82619	9.8885	P	P	P	9.48459	9.74434	9.75008	P	P	P
202257_s_at	0.0519591	1.19015	down	9.58696	9.57314	9.75258	P	P	P	9.75283	9.92969	9.98356	P	P	P
202258_s_at	0.0758246	1.23332	up	11.8913	12.2229	11.9823	P	P	P	11.6312	11.8758	11.6818	P	P	P
202259_s_at	0.146232	1.13333	up	9.55935	9.7733	9.74173	P	P	P	9.53835	9.62408	9.37023	P	P	P
202260_s_at	0.0347442	1.22192	up	10.5273	10.5153	10.7054	P	P	P	10.1857	10.4189	10.2759	P	P	P
202261_at	0.160255	1.08061	up	10.6518	10.7992	10.8231	P	P	P	10.6959	10.6191	10.6235	P	P	P
202262_x_at	0.195291	1.23102	up	8.30136	7.97327	7.78167	M	A	A	7.57527	7.94567	7.63577	A	A	A
202263_at	0.983469	1.00104	down	10.3558	10.4132	10.5569	P	P	P	10.3891	10.4847	10.4566	P	P	P
202264_s_at	0.982882	1.00203	down	10.5286	10.7129	10.9438	P	P	P	10.7316	10.7553	10.7071	P	P	P
202265_at	0.00341051	1.26159	down	11.9448	11.8711	11.9314	P	P	P	12.2418	12.2559	12.2553	P	P	P
202266_at	0.0429659	1.22893	down	11.8456	11.7111	11.6035	P	P	P	11.9724	12.1612	11.9189	P	P	P
202267_at	0.561752	1.50073	down	3.39788	5.67058	6.09751	A	A	A	5.19481	5.97025	5.75789	A	A	M
202268_s_at	0.760236	1.02557	up	13.6522	13.6136	13.66	P	P	P	13.7099	13.3979	13.7088	P	P	P
202269_x_at	0.746709	1.32534	down	0.476106	2.79743	2.998	A	A	A	2.8303	3.77454	0.885793	A	A	A
202270_at	0.296122	4.57388	up	5.58266	4.90989	5.49134	A	A	P	4.58265	0	4.82098	A	A	P
202271_at	0.000346	1.7781	down	10.142	10.1633	10.0077	P	P	P	10.9284	11.0304	10.8453	P	P	P
202272_s_at	0.00185745	1.61412	down	9.5918	9.79183	9.57373	P	P	P	10.3284	10.4547	10.2465	P	P	P
202273_at	0.861722	1.11092	up	5.3797	3.52429	3.65524	A	A	A	5.0828	3.18488	3.8363	A	A	A
202274_at	0.876033	1.07833	down	6.76551	5.25158	7.24845	A	A	P	6.19383	6.61541	6.78271	P	P	P
202275_at	0.314013	1.15455	down	8.19264	8.29562	8.61818	P	P	P	8.32289	8.70738	8.69816	P	P	P
202276_at	0.00627975	1.42596	up	13.5906	13.6154	13.5284	P	P	P	13.1287	12.9453	13.1246	P	P	P
202277_at	0.0258129	1.36707	down	11.984	12.0971	12.0489	P	P	P	12.5692	12.5974	12.3167	P	P	P
202278_s_at	0.618033	1.08285	down	8.90966	8.52978	8.44111	P	A	A	8.44025	8.96684	8.81796	P	P	P
202279_at	0.506589	1.02419	down	12.7045	12.7301	12.7281	P	P	P	12.823	12.767	12.6762	P	P	P
202280_at	0.129207	3.4641	up	2.96632	5.20552	3.11902	A	A	A	1.85977	1.91126	2.14238	A	A	A
202281_at	0.107856	1.32931	up	9.11015	9.37085	9.60667	P	P	P	8.91062	9.20831	8.7367	P	P	P
202282_at	0.0963063	1.25381	down	12.527	12.5514	12.5594	P	P	P	12.9584	13.0047	12.6537	P	P	P
202283_at	4.31e-05	2.56835	up	10.4691	10.3211	10.4083	P	P	P	9.03121	9.09011	8.99459	P	P	P
202284_s_at	0.0104583	1.69564	up	9.18131	9.20657	9.45628	P	P	P	8.77163	8.41432	8.37273	P	P	P
202285_s_at	0.22735	3.52798	down	1.99016	5.11088	5.31259	A	A	A	5.35622	5.96014	6.5538	A	A	A
202286_s_at	0.136926	3.08392	up	5.48977	4.52082	5.33907	A	A	A	4.65311	2.19501	3.62725	A	A	A
202287_s_at	0.741202	1.45401	down	2.60064	2.345	6.13256	A	A	A	4.67166	5.51992	2.50672	A	A	A
202288_at	0.58773	1.07018	down	8.52701	8.59774	8.68201	P	P	P	8.66936	8.97435	8.4566	P	P	P
202289_s_at	0.134682	1.31585	up	8.24434	8.69815	8.62856	P	P	P	8.06974	8.42387	7.88947	P	P	P
202290_at	0.0177501	1.25471	up	11.511	11.5517	11.686	P	P	P	11.1286	11.3144	11.3236	P	P	P
202291_s_at	0.462769	1.23107	up	0.758943	1.78772	1.09161	A	A	A	0.511351	1.14833	1.07885	A	A	A
202292_x_at	0.42147	1.19688	up	9.17318	9.95799	9.56401	P	P	P	8.95392	9.52513	9.4383	P	P	P
202293_at	0.0609109	1.72095	down	8.44964	8.81658	9.16582	P	P	P	9.54066	9.61552	9.62548	P	P	P
202294_at	0.00888194	1.83269	down	9.02953	9.14236	9.23175	P	P	P	10.1194	9.76262	10.1436	P	P	P
202295_s_at	0.0699999	1.11327	up	10.1672	10.2621	10.3188	P	P	P	10.1404	10.0047	10.1385	P	P	P
202296_s_at	0.374551	1.10721	down	11.6551	11.8745	12.1026	P	P	P	11.9826	12.0995	11.991	P	P	P
202297_s_at	0.00703799	1.27343	down	10.7159	10.7693	10.7851	P	P	P	11.0639	11.0576	11.1949	P	P	P
202298_at	0.238181	1.1015	up	14.8218	14.6129	14.7327	P	P	P	14.7371	14.536	14.4759	P	P	P
202299_s_at	0.284821	1.1095	up	13.063	12.9997	13.0798	P	P	P	13.0055	12.998	12.6892	P	P	P
202300_at	0.223439	1.06916	up	12.7352	12.6536	12.6408	P	P	P	12.6583	12.6101	12.4717	P	P	P
202301_s_at	0.00777149	1.65405	up	11.6249	11.399	11.4638	P	P	P	10.7752	10.7803	10.7542	P	P	P
202302_s_at	0.0192702	1.39598	up	13.0398	13.0053	13.0403	P	P	P	12.4421	12.5154	12.6841	P	P	P
202303_x_at	0.0197683	1.28715	down	11.2477	11.4861	11.4454	P	P	P	11.7731	11.8279	11.6707	P	P	P
202304_at	0.0725969	1.23423	down	10.5725	10.4765	10.5403	P	P	P	10.6531	10.8806	10.9664	P	P	P
202305_s_at	0.594962	1.08525	up	10.3451	10.8915	10.8159	P	P	P	10.7235	10.6118	10.3633	P	P	P
202306_at	0.358684	1.023	down	13.4114	13.3245	13.3618	P	P	P	13.3889	13.4347	13.3724	P	P	P
202307_s_at	0.00106416	2.34118	up	9.74429	9.8152	9.83859	P	P	P	8.48221	8.71158	8.52257	P	P	P
202308_at	0.00180541	1.56801	down	7.16793	7.29097	7.3682	A	A	A	7.86267	7.97844	7.93279	P	P	P
202309_at	0.0168134	1.22223	down	13.0104	12.9632	12.867	P	P	P	13.318	13.1293	13.2619	P	P	P
202310_s_at	0.907934	1.04214	down	5.99793	7.48817	6.77041	A	A	M	6.48852	7.14582	6.8008	P	P	P
202311_s_at	0.640463	1.17516	down	5.04738	5.05362	6.25309	A	A	P	5.92999	5.282	5.84067	A	P	P
202312_s_at	0.439294	1.20501	up	6.09026	5.88637	5.3886	A	A	A	5.21768	5.36088	5.97951	A	A	A
202313_at	0.000199	1.23059	down	11.59	11.5792	11.5524	P	P	P	11.8897	11.8417	11.8883	P	P	P
202314_at	0.00152108	1.82669	down	11.0808	11.3487	11.2693	P	P	P	12.1695	12.1383	11.9988	P	P	P
202315_s_at	0.00400769	1.43731	up	10.5551	10.7428	10.679	P	P	P	10.1109	10.1081	10.1877	P	P	P
202316_x_at	0.369997	1.22744	down	7.24295	6.7105	6.546	A	A	M	6.75696	7.16972	7.45971	P	P	P
202317_s_at	0.0512468	1.29809	down	9.94517	9.67154	9.65802	P	P	P	10.1568	10.1515	10.0956	P	P	P
202318_s_at	0.0291719	1.34035	down	10.4079	10.3648	10.1059	P	P	P	10.6674	10.6005	10.8786	P	P	P
202319_at	0.0419081	1.78625	down	7.26915	7.19253	6.61816	P	P	P	7.79702	8.01693	7.77667	P	P	P
202320_at	0.423405	1.07471	up	10.4664	10.3724	10.1861	P	P	P	10.236	10.0953	10.3817	P	P	P
202321_at	0.196001	1.08796	down	9.80651	9.76382	9.7145	P	P	P	9.87771	9.77267	9.99931	P	P	P
202322_s_at	0.3273	1.04367	up	11.9312	12.0309	11.9149	P	P	P	11.856	11.8555	11.9805	P	P	P
202323_s_at	0.0499428	1.77776	up	10.2753	10.2492	10.2916	P	P	P	9.81924	9.3312	9.17554	P	P	P
202324_s_at	0.313922	1.08546	up	12.0662	12.1235	12.135	P	P	P	11.8423	11.9776	12.1499	P	P	P
202325_s_at	0.530462	1.04646	up	13.971	13.9344	13.878	P	P	P	14.0153	13.8524	13.7191	P	P	P
202326_at	0.00869034	1.84725	up	8.50222	8.46328	8.49513	P	P	P	7.73354	7.43566	7.63529	P	P	P
202327_s_at	0.359298	2.36273	up	4.88658	6.21558	5.82336	A	A	A	5.55259	2.31979	5.33179	A	A	A
202328_s_at	0.170793	1.50566	up	8.12411	7.12467	7.47046	P	P	P	7.0339	6.72716	7.18698	P	P	P
202329_at	0.716458	1.02109	up	11.1455	11.218	11.3549	P	P	P	11.1806	11.2997	11.1478	P	P	P
202330_s_at	0.0227663	1.41966	down	12.4163	12.0783	12.139	P	P	P	12.8174	12.7026	12.6303	P	P	P
202331_at	0.0465795	1.16882	down	9.61369	9.41914	9.50151	P	P	P	9.80162	9.62624	9.78163	P	P	P
202332_at	0.0513968	1.31218	up	12.6281	12.6039	12.5247	P	P	P	12.1023	12.081	12.3975	P	P	P
202333_s_at	0.110907	1.12406	down	11.0499	11.2739	11.1835	P	P	P	11.4285	11.3182	11.2669	P	P	P
202334_s_at	0.00379177	1.56352	down	8.86324	8.78909	8.60561	P	P	P	9.24994	9.45567	9.48672	P	P	P
202335_s_at	0.443738	1.41245	down	4.69948	5.3699	4.67636	A	P	M	6.13758	4.42698	5.67578	P	P	P
202336_s_at	0.81761	1.01325	down	11.7094	11.6582	11.6372	P	P	P	11.77	11.745	11.5468	P	P	P
202337_at	0.239874	1.16222	down	9.28224	9.32093	9.69834	P	P	P	9.54347	9.74913	9.65958	P	P	P
202338_at	0.315335	1.13969	down	10.038	10.5274	10.2837	P	P	P	10.5326	10.5305	10.3519	P	P	P
202339_at	0.8476	1.07042	up	7.72245	7.92353	7.49884	P	P	P	6.74093	8.14178	7.96759	M	P	P
202340_x_at	0.935479	1.02367	down	6.9949	7.68765	8.03718	A	A	M	7.12598	7.79774	7.89728	A	P	A
202341_s_at	0.100414	1.44614	up	10.0103	10.0211	9.89183	P	P	P	9.30047	9.20919	9.81705	P	P	P
202342_s_at	0.0321556	1.33321	down	9.09144	9.38444	9.08402	P	P	P	9.56292	9.52636	9.71533	P	P	P
202343_x_at	0.0514395	1.14177	down	13.4755	13.3351	13.5027	P	P	P	13.716	13.6095	13.5617	P	P	P
202344_at	0.240697	1.32027	up	8.84056	8.85458	8.61386	P	P	P	8.85567	8.05831	8.19251	P	P	P
202345_s_at	0.0330567	1.2112	down	12.6147	12.6349	12.6333	P	P	P	12.9496	12.964	12.7986	P	P	P
202346_at	0.00932475	1.38048	down	9.66666	9.92013	9.78331	P	P	P	10.3811	10.2224	10.1622	P	P	P
202347_s_at	0.448909	1.04495	down	11.2368	11.215	11.3211	P	P	P	11.4071	11.3629	11.1933	P	P	P
202348_s_at	0.841115	1.01597	down	10.7747	10.6319	10.7014	P	P	P	10.5629	10.8928	10.7208	P	P	P
202349_at	0.424092	1.08976	up	9.87849	9.81468	9.9673	P	P	P	9.62585	9.65491	10.0077	P	P	P
202350_s_at	0.503174	1.07292	up	6.71909	6.48012	6.34393	P	P	P	6.51425	6.24958	6.47467	P	P	P
202351_at	0.000266	1.48456	up	11.4824	11.5963	11.5373	P	P	P	10.9261	11.0349	10.9449	P	P	P
202352_s_at	0.0435052	1.09359	down	11.9914	12.039	12.0516	P	P	P	12.223	12.1367	12.1096	P	P	P
202353_s_at	0.000246	1.63855	down	10.59	10.7289	10.6958	P	P	P	11.3067	11.4312	11.4141	P	P	P
202354_s_at	0.157275	1.17948	down	9.10345	8.72685	8.8252	P	P	P	9.05661	9.09575	9.21761	P	P	P
202355_s_at	0.357515	1.04164	up	10.1139	10.0688	10.1659	P	P	P	9.96747	10.1279	10.0767	P	P	P
202356_s_at	0.16385	1.07523	down	10.0071	9.91981	9.99834	P	P	P	10.1562	10.0987	9.98434	P	P	P
202357_s_at	0.0789078	3.42531	up	4.55318	3.70023	5.71466	A	A	A	2.48494	3.2357	2.91872	A	A	A
202358_s_at	0.304742	1.45326	down	3.62374	2.80499	2.60424	A	A	A	2.97303	3.54205	4.13578	A	A	A
202359_s_at	0.713349	1.42505	up	2.02744	2.34422	5.20614	A	A	A	2.58405	4.11757	1.34314	A	A	A
202360_at	0.0946813	1.26817	down	10.8729	11.0173	10.6993	P	P	P	11.276	11.3749	10.9668	P	P	P
202361_at	0.0057739	1.55688	up	9.80206	9.79947	9.88967	P	P	P	9.08152	9.16718	9.32653	P	P	P
202362_at	0.0621114	1.12346	up	12.6309	12.7135	12.6308	P	P	P	12.5925	12.4282	12.4506	P	P	P
202363_at	0.230594	2.22759	up	5.19172	5.73114	6.83312	A	A	A	3.71004	4.64223	5.93724	A	A	A
202364_at	0.117358	1.05522	down	12.2282	12.1738	12.2406	P	P	P	12.3344	12.231	12.3099	P	P	P
202365_at	0.01315	1.44213	up	11.6774	11.4652	11.7815	P	P	P	11.0173	11.2707	11.0514	P	P	P
202366_at	0.92435	1.02935	down	7.29643	8.38496	8.42119	P	P	P	7.8331	8.02486	8.36982	P	P	P
202367_at	0.305692	1.23035	up	7.81262	7.25698	7.77756	P	A	P	6.95547	7.48407	7.51041	M	P	A
202368_s_at	0.649118	1.04733	down	6.662	6.95415	6.77865	P	A	P	7.02291	6.90716	6.66489	P	P	A
202369_s_at	0.0374171	1.33836	down	9.01971	9.04524	9.11024	P	P	P	9.63541	9.48893	9.31226	P	P	P
202370_s_at	0.479087	1.01655	down	11.9	11.9414	11.887	P	P	P	11.9439	11.9701	11.8855	P	P	P
202371_at	0.0643953	1.22488	up	13.1324	13.1219	13.0087	P	P	P	12.8964	12.8717	12.617	P	P	P
202372_at	0.181881	1.12591	down	10.1613	10.4158	10.1587	P	P	P	10.4188	10.4271	10.4031	P	P	P
202373_s_at	0.877135	1.00974	up	11.2153	11.0582	10.9683	P	P	P	11.0264	11.0223	11.1512	P	P	P
202374_s_at	0.0652239	1.05862	up	9.33065	9.29804	9.26384	P	P	P	9.24913	9.16588	9.23097	P	P	P
202375_at	0.353619	1.17747	down	8.51809	8.32322	8.01959	P	P	P	8.74978	8.18819	8.62999	P	P	P
202376_at	0.136007	4.70806	up	5.21225	3.05552	6.0278	A	A	A	4.12869	1.89071	1.57077	A	A	A
202377_at	0.224254	1.0986	down	10.4062	10.6717	10.4796	P	P	P	10.6263	10.7315	10.6066	P	P	P
202378_s_at	0.848723	1.01381	down	10.6406	10.6141	10.7378	P	P	P	10.8145	10.7175	10.5199	P	P	P
202379_s_at	0.00812097	1.83117	up	11.9612	11.7172	11.8886	P	P	P	11.1835	10.7462	11.0191	P	P	P
202380_s_at	0.00867301	1.62079	up	10.6529	10.3492	10.4066	P	P	P	9.55651	9.86823	9.89378	P	P	P
202381_at	0.731434	1.03238	up	12.1075	12.3111	12.2703	P	P	P	12.136	12.0287	12.3863	P	P	P
202382_s_at	0.269113	1.11224	up	10.6717	10.6535	10.6928	P	P	P	10.6933	10.5228	10.3415	P	P	P
202383_at	0.79514	1.04455	up	7.93231	8.61016	8.1613	P	P	P	8.24882	7.98158	8.28474	P	P	P
202384_s_at	0.694467	1.02383	up	10.7746	10.5215	10.6087	P	P	P	10.5985	10.6277	10.5767	P	P	P
202385_s_at	0.0186991	1.22105	up	11.0017	11.0844	11.1073	P	P	P	10.834	10.8311	10.6639	P	P	P
202386_s_at	0.627027	1.04419	down	9.87213	9.53777	9.56048	P	P	P	9.65938	9.76064	9.73751	P	P	P
202387_at	0.513238	1.07488	down	10.6618	10.4807	10.3466	P	P	P	10.6802	10.7427	10.3787	P	P	P
202388_at	0.863452	1.00684	down	9.38219	9.43182	9.5098	P	P	P	9.51106	9.37871	9.46354	P	P	P
202389_s_at	0.0186254	1.72828	up	9.77218	9.62594	9.83586	P	P	P	8.69734	9.19123	8.97742	P	P	P
202390_s_at	0.240731	1.23907	up	9.31501	9.06948	8.81418	P	P	P	8.74881	8.46559	9.05651	P	P	P
202391_at	0.0616825	1.95271	up	7.42276	7.62117	7.72481	P	P	P	7.16196	6.46625	6.24409	P	P	P
202392_s_at	0.0249292	1.36284	up	9.71027	9.7358	9.73151	P	P	P	9.2066	9.42626	9.20487	P	P	P
202393_s_at	0.0992314	1.28386	up	12.0027	12.0306	11.9672	P	P	P	11.8369	11.6742	11.4079	P	P	P
202394_s_at	0.905363	1.01625	up	8.37577	7.92134	8.1918	P	P	P	8.34675	8.16594	7.90645	P	P	P
202395_at	0.0285101	1.31279	down	11.1126	10.8609	10.8596	P	P	P	11.2971	11.4089	11.3051	P	P	P
202396_at	0.00457842	1.1649	down	12.7282	12.6295	12.6852	P	P	P	12.9264	12.8521	12.925	P	P	P
202397_at	0.00511519	1.27026	up	13.9356	13.8609	13.8856	P	P	P	13.5869	13.4655	13.5943	P	P	P
202398_at	0.268125	1.17793	up	7.94907	7.98715	7.86787	P	P	P	7.42354	7.96615	7.70563	P	P	P
202399_s_at	0.100762	1.06538	up	11.5046	11.4254	11.4029	P	P	P	11.3701	11.394	11.2947	P	P	P
202400_s_at	0.359042	2.1181	up	6.71068	5.34463	5.39972	A	A	A	5.13131	6.04642	3.029	A	A	A
202401_s_at	0.0127996	1.20391	up	9.07191	9.22604	9.10471	P	P	P	8.93654	8.86367	8.79927	P	P	P
202402_s_at	0.11734	1.29947	down	9.6074	9.44332	9.45543	P	P	P	9.90398	9.60715	10.1288	P	P	P
202403_s_at	0.536961	2.60015	up	2.0048	6.55816	5.7441	A	A	A	5.73107	0.633041	3.80716	A	A	A
202404_s_at	0.256955	1.71025	up	4.9532	5.09591	3.92015	A	A	A	2.98696	4.25775	4.40192	A	A	A
202405_at	0.198793	1.16538	down	8.48353	8.79367	8.87751	P	P	P	8.87123	8.89803	9.04787	P	P	P
202406_s_at	0.45288	1.03901	down	12.2078	12.0559	12.1367	P	P	P	12.2054	12.0953	12.2653	P	P	P
202407_s_at	0.181219	1.15027	up	9.6724	9.63509	9.74289	P	P	P	9.34899	9.41121	9.68426	P	P	P
202408_s_at	0.890409	1.00704	up	11.7007	11.5978	11.6851	P	P	P	11.6503	11.7547	11.5482	P	P	P
202409_at	0.0227525	2.00175	up	7.41005	7.59162	6.8827	P	P	P	6.05239	6.31504	6.51316	A	A	A
202410_x_at	0.931342	1.04539	up	4.03851	3.14841	2.72238	A	A	A	2.0945	3.73955	3.8831	A	A	A
202411_at	0.108682	4.93661	up	6.3295	5.86319	4.99563	A	A	A	2.42678	5.2181	2.63288	A	A	A
202412_s_at	0.449766	1.14908	up	12.0823	11.5817	11.9522	P	P	P	12.0303	11.4109	11.5734	P	P	P
202413_s_at	0.0733544	1.13884	down	13.3877	13.4388	13.4258	P	P	P	13.7123	13.5164	13.5863	P	P	P
202414_at	0.292535	1.08626	down	9.23129	8.9629	8.99443	P	P	P	9.15351	9.18128	9.21195	P	P	P
202415_s_at	0.0776234	1.06224	down	9.30754	9.31209	9.39189	P	P	P	9.41097	9.43596	9.42591	P	P	P
202416_at	0.71142	1.01152	down	12.2276	12.1553	12.2293	P	P	P	12.168	12.2114	12.2824	P	P	P
202417_at	0.0022481	1.61356	down	9.8745	9.74111	9.77528	P	P	P	10.4152	10.6221	10.4243	P	P	P
202418_at	0.0284034	1.15431	down	11.3642	11.4605	11.5227	P	P	P	11.705	11.6868	11.5767	P	P	P
202419_at	0.0252729	1.1766	down	10.3969	10.5261	10.3545	P	P	P	10.6446	10.6011	10.7356	P	P	P
202420_s_at	0.067267	1.26908	down	11.7191	11.6578	11.4281	P	P	P	11.9794	12.1063	11.7506	P	P	P
202421_at	0.00684667	1.49779	up	10.8854	10.751	10.6655	P	P	P	10.2957	10.0161	10.2417	P	P	P
202422_s_at	0.115732	1.84828	down	8.15739	9.24603	9.18885	P	P	P	9.86563	9.48169	9.9035	P	P	P
202423_at	0.756253	1.02869	down	10.7495	10.3727	10.4727	P	P	P	10.5996	10.5113	10.6064	P	P	P
202424_at	0.541242	1.09071	up	11.4867	11.2988	11.4434	P	P	P	11.0999	11.1333	11.6199	P	P	P
202425_x_at	0.00251827	1.31713	down	10.6898	10.6051	10.7268	P	P	P	11.1019	11.1273	10.9847	P	P	P
202426_s_at	0.107831	1.46967	up	7.81288	8.21938	8.55521	P	P	P	7.74279	7.7096	7.46861	P	P	P
202427_s_at	0.390666	1.02069	down	12.0604	11.9774	11.983	P	P	P	12.0326	12.0567	12.0201	P	P	P
202428_x_at	0.11281	1.12789	up	13.7827	13.7416	13.7277	P	P	P	13.6925	13.576	13.4626	P	P	P
202429_s_at	0.0098673	1.36069	down	10.832	10.9499	10.8498	P	P	P	11.2628	11.2444	11.4575	P	P	P
202430_s_at	0.0356385	1.3461	down	9.02242	9.21453	8.91738	P	P	P	9.45246	9.48586	9.50234	P	P	P
202431_s_at	0.0150537	1.39775	down	13.1668	12.9696	12.8886	P	P	P	13.5685	13.4443	13.4615	P	P	P
202432_at	0.160588	1.14602	down	10.598	10.909	10.8325	P	P	P	11.0327	10.8684	11.0282	P	P	P
202433_at	0.744306	1.03424	down	10.7825	11.0193	11.0028	P	P	P	11.0159	11.1635	10.771	P	P	P
202434_s_at	0.580335	1.19507	up	1.38076	2.4967	2.56711	A	A	A	1.63294	1.99177	2.04857	A	A	A
202435_s_at	0.55082	1.0889	up	7.71422	7.44005	7.85381	P	P	P	7.61805	7.75225	7.26917	P	P	P
202436_s_at	0.27776	1.16223	up	7.67303	7.16795	7.47046	P	P	P	7.13627	7.35553	7.16895	P	P	P
202437_s_at	0.146179	1.24483	up	7.36972	7.47873	7.78662	P	P	P	7.46569	7.05035	7.17118	P	P	P
202438_x_at	0.428966	1.27045	up	7.17404	6.27354	6.03336	P	P	P	6.27246	5.92037	6.2521	P	P	P
202439_s_at	0.0153063	1.20627	up	8.38971	8.56052	8.51181	P	P	P	8.28879	8.17676	8.18486	P	P	P
202440_s_at	0.25453	1.34181	up	7.74135	7.90491	7.95922	P	P	P	7.29776	7.96902	7.06616	P	P	P
202441_at	0.00228521	1.17922	up	11.3638	11.4361	11.4081	P	P	P	11.216	11.1386	11.14	P	P	P
202442_at	0.0859814	1.235	down	13.0296	13.0467	13.0324	P	P	P	13.3432	13.1735	13.5055	P	P	P
202443_x_at	0.00465107	1.46518	down	11.8958	11.8075	11.7564	P	P	P	12.3979	12.4733	12.2416	P	P	P
202444_s_at	0.394439	1.24032	down	7.94594	7.21682	7.0093	P	P	P	7.63605	7.54235	7.9258	P	P	P
202445_s_at	0.86948	1.02515	up	7.46052	7.831	7.18834	P	P	P	7.50941	7.33031	7.53262	P	P	P
202446_s_at	0.51915	1.05634	up	11.0615	11.2872	11.2099	P	P	P	10.9676	11.0805	11.2733	P	P	P
202447_at	0.48795	1.0219	up	10.4704	10.482	10.4896	P	P	P	10.4817	10.4909	10.3756	P	P	P
202448_s_at	0.0538429	1.68626	up	6.93117	6.38336	6.21323	A	P	M	5.8471	5.53479	5.88438	P	A	A
202449_s_at	0.0273231	1.26025	down	8.63307	8.88961	8.73837	P	P	P	8.97739	9.18898	9.09581	P	P	P
202450_s_at	0.188538	1.26561	up	6.90176	6.49817	7.09454	P	P	P	6.54618	6.42157	6.50723	P	P	P
202451_at	0.0178363	1.26483	down	10.6709	10.7027	10.5159	P	P	P	10.8718	11.0915	10.943	P	P	P
202452_at	0.734393	1.08677	down	7.31688	8.33351	7.60353	A	A	A	7.74349	7.84769	8.0229	A	A	A
202453_s_at	0.15585	1.2361	down	9.29265	8.82942	8.95636	P	P	P	9.317	9.31633	9.36249	P	P	P
202454_s_at	0.758234	1.02929	up	8.01993	7.69697	7.83333	P	P	P	7.81422	7.95229	7.65875	P	P	P
202455_at	0.348861	1.14767	up	8.53165	9.03472	8.99736	P	P	P	8.5204	8.70008	8.74711	P	A	P
202456_s_at	0.973574	1.0096	up	6.3318	7.24911	7.08571	A	A	A	7.33602	6.89019	6.39905	P	P	P
202457_s_at	0.120796	1.12489	down	10.7812	10.8928	10.8709	P	P	P	10.899	11.0134	11.1417	P	P	P
202458_at	0.0142903	1.10804	up	9.12603	9.08103	9.14867	P	P	P	8.92022	9.01361	8.97786	P	P	P
202459_s_at	0.170668	1.20822	up	7.7504	8.21688	7.96909	P	P	P	7.67045	7.64703	7.80024	P	P	P
202460_s_at	0.964738	1.0079	down	8.64703	8.90282	8.7507	P	P	P	8.42945	8.7194	9.18577	P	P	P
202461_at	0.142763	1.0575	down	11.361	11.4056	11.4841	P	P	P	11.5409	11.4727	11.4791	P	P	P
202462_s_at	0.206103	1.11894	down	12.298	12.3922	12.4128	P	P	P	12.3998	12.4869	12.7028	P	P	P
202463_s_at	0.0126132	1.4243	down	8.6367	8.86791	8.83732	P	P	P	9.17376	9.467	9.23191	P	P	P
202464_s_at	0.0851067	1.19298	down	10.9436	11.0123	11.0149	P	P	P	11.3116	11.3455	11.0774	P	P	P
202465_at	0.0648013	2.21095	up	8.34497	8.97099	8.62347	A	P	P	7.35571	8.17744	6.97227	A	A	A
202466_at	0.64478	1.03311	up	11.3885	11.3616	11.4116	P	P	P	11.2873	11.2232	11.5102	P	P	P
202467_s_at	0.207873	1.08389	down	12.4798	12.3359	12.3108	P	P	P	12.3784	12.5517	12.545	P	P	P
202468_s_at	0.865958	1.01425	up	12.5374	12.2052	12.4446	P	P	P	12.4756	12.3206	12.3298	P	P	P
202469_s_at	0.000213	1.95842	down	11.5479	11.4742	11.3842	P	P	P	12.5246	12.4557	12.3351	P	P	P
202470_s_at	0.00231173	1.62187	down	8.23443	8.13967	8.02896	P	P	P	8.87683	8.83714	8.78207	P	P	P
202471_s_at	0.0448126	1.10031	up	11.8866	11.7816	11.8526	P	P	P	11.6858	11.7711	11.6501	P	P	P
[truncated: 52,614 more rows]

## Sheet: M720 vs Ctrl p005FC2
Probe_Set_ID	p-value(M720 vs Ctrl)	FCAbsolute(M720 vs Ctrl)	regulation(M720 vs Ctrl)	M720-S1_NS	M720-S2_NS	M720-S3_NS	M720-S1_call	M720-S2_call	M720-S3_call	Ctrl-S1_NS	Ctrl-S2_NS	Ctrl-S3_NS	Ctrl-S1_call	Ctrl-S2_call	Ctrl-S3_call
200798_x_at	0.00139013	2.1344	down	9.2595	8.90871	9.03696	P	P	P	10.2874	10.1891	10.0101	P	P	P
201010_s_at	0.0227688	2.08642	down	8.10997	8.49786	8.72835	P	P	P	9.46345	9.46358	9.59223	P	P	P
201017_at	0.0129638	2.00731	down	10.8213	11.3191	11.0886	P	P	P	12.0334	12.0344	12.1771	P	P	P
201308_s_at	0.028698	3.07219	down	6.01005	4.96266	6.10105	A	P	A	7.20429	7.03732	7.68995	P	P	P
201424_s_at	5.21e-05	2.30667	down	9.26878	9.1938	9.35948	P	P	P	10.422	10.5606	10.4568	P	P	P
201627_s_at	0.00166976	2.2212	down	12.0009	11.6457	11.703	P	P	P	13.0683	12.9306	12.8048	P	P	P
201694_s_at	0.00771379	2.91788	down	8.11452	7.5469	8.33369	P	P	P	9.45565	9.30712	9.86711	P	P	P
201799_s_at	0.000413	2.21999	down	8.0749	7.84226	7.91092	P	P	P	9.18764	9.15362	8.93847	P	P	P
201855_s_at	0.00559421	2.09416	down	8.58065	8.85806	8.9257	P	P	P	9.92227	9.82536	9.81591	P	P	P
202137_s_at	0.0138634	2.38043	down	6.51509	6.3459	6.86028	A	A	A	8.00725	7.37452	8.09316	P	P	P
202202_s_at	0.00661328	2.86661	down	7.24503	7.26704	6.70251	P	P	P	8.72914	8.59314	8.45032	P	P	P
202539_s_at	0.000395	2.12313	down	10.593	10.4701	10.4878	P	P	P	11.5796	11.6267	11.6032	P	P	P
202704_at	0.00024	2.20162	down	10.8465	10.9729	11.0337	P	P	P	12.0587	12.0553	12.1549	P	P	P
202741_at	0.000239	2.0913	down	9.23981	9.13606	9.18206	P	P	P	10.3352	10.1585	10.2575	P	P	P
203438_at	0.000464	2.77128	down	9.7888	9.78462	9.77711	P	P	P	11.3204	11.2302	11.2116	P	P	P
203444_s_at	0.000612	3.57076	down	7.22748	6.88649	6.92181	A	A	A	8.69267	9.12213	8.72969	P	P	P
203487_s_at	0.00431996	2.17859	down	7.86724	7.92212	7.87244	P	P	P	9.07943	9.11125	8.84131	P	P	P
203803_at	0.00871267	2.30353	down	8.32505	8.0042	7.97537	P	P	P	9.64513	9.25817	9.01286	P	P	P
204012_s_at	4.55e-05	2.48331	down	8.88207	8.82433	8.72891	P	P	P	10.1849	10.0857	10.1016	P	P	P
204225_at	0.0190898	2.17577	down	6.58894	6.15667	6.93563	M	P	A	7.39769	7.75264	7.89548	P	P	P
204426_at	0.0233751	2.67995	down	9.90578	8.94297	9.20449	P	P	P	10.3866	10.6273	11.306	P	P	P
204427_s_at	0.02653	2.56889	down	10.6739	9.64319	9.97798	P	P	P	11.1691	11.4135	11.7959	P	P	P
204477_at	0.042003	2.02152	down	7.66862	6.74429	7.18072	P	P	P	8.60681	8.00832	8.02483	P	P	P
205048_s_at	0.00230198	2.39521	down	8.79915	9.23512	8.91753	P	P	P	10.2931	10.0026	10.4366	P	P	P
205194_at	0.00128582	2.2297	down	9.96544	10.1226	9.92129	P	P	P	11.1443	11.1984	11.1372	P	P	P
205251_at	0.016475	2.24195	down	7.14217	7.8223	7.59283	P	P	P	8.79644	8.73818	8.51695	P	P	P
205461_at	0.0296466	2.15635	down	6.65495	6.76479	5.9496	A	A	A	7.28111	7.65958	7.75443	P	P	P
205471_s_at	0.00280117	2.23624	down	9.43783	9.19469	9.22494	P	P	P	10.4207	10.4837	10.4363	P	P	P
205528_s_at	0.00257406	2.29218	down	8.32728	8.37293	8.31346	P	P	P	9.67773	9.42426	9.50184	P	P	P
205529_s_at	0.0055509	2.17992	down	9.00509	9.03466	8.59043	P	P	P	10.096	10.0645	9.8425	P	P	P
205535_s_at	0.000398	2.39268	down	6.73674	6.78626	6.60398	P	P	P	7.80913	8.04413	8.0496	P	P	P
205795_at	0.000762	2.26245	down	8.05998	8.36085	8.29594	P	P	P	9.26327	9.41711	9.57005	P	P	P
205964_at	0.00314263	2.05956	down	7.27999	7.313	6.93176	P	P	P	8.36095	8.24237	8.04844	P	P	P
206184_at	0.00634195	2.84162	down	6.83179	6.3256	6.90507	P	P	P	8.04374	8.32275	8.21611	P	P	P
206363_at	0.00347966	2.36734	down	8.31457	8.50062	8.41845	P	P	P	9.78452	9.76489	9.41404	P	P	P
206376_at	0.00110341	2.08733	down	10.2781	10.0619	10.0946	P	P	P	11.2349	11.2382	11.1465	P	P	P
206989_s_at	0.000246	2.7667	down	9.42961	9.70929	9.47247	P	P	P	10.9883	10.8806	11.147	P	P	P
207144_s_at	0.00184204	2.38324	down	10.2297	10.0085	10.155	P	P	P	11.41	11.3799	11.362	P	P	P
207156_at	0.0103776	2.01109	down	6.95851	6.769	7.31295	P	P	P	8.10121	7.72551	8.23768	P	P	P
207645_s_at	0.0287267	2.53048	down	6.6275	5.91381	5.8214	M	A	P	7.49156	7.54696	7.34242	P	P	P
207709_at	0.0252876	2.83148	down	6.88441	6.49023	5.7849	M	A	A	7.6206	8.20021	7.8434	P	P	P
207793_s_at	0.0346412	2.27059	down	5.66262	4.80459	4.87508	P	P	P	6.12798	5.96505	6.79847	P	P	P
207980_s_at	0.0125014	2.0766	down	7.48549	7.27731	7.90897	P	P	P	8.3654	8.83956	8.62948	P	P	P
207993_s_at	0.0123184	2.16731	down	7.36883	6.75228	6.8538	A	A	P	7.82856	8.08053	8.41352	P	P	P
208051_s_at	0.00331144	2.16733	down	9.70134	10.0809	9.79005	P	P	P	10.8587	11.0526	11.0087	P	P	P
208154_at	0.00596011	2.13888	down	7.1106	6.89897	6.89306	P	P	P	7.85248	8.32543	8.0153	P	P	P
208828_at	0.000591	2.04329	down	12.0126	11.8233	11.8354	P	P	P	12.941	12.9657	12.8572	P	P	P
208881_x_at	0.00500325	2.30014	down	11.8033	11.5323	11.5282	P	P	P	12.7993	12.827	12.8426	P	P	P
209015_s_at	0.019413	2.74539	down	8.82642	9.51951	9.40546	P	P	P	10.7542	10.6527	10.7156	P	P	P
209176_at	0.033251	2.04531	down	8.02326	8.24457	7.43267	P	P	P	8.82053	8.80752	9.16941	P	P	P
209357_at	0.000351	2.0948	down	8.82056	9.02524	8.81461	P	P	P	10.0337	9.98337	9.84382	P	P	P
209451_at	0.0190552	2.06394	down	8.68349	9.12354	8.48263	P	P	P	9.87656	9.64995	9.89936	P	P	P
209605_at	0.000168	2.28414	down	10.3528	10.5637	10.5084	P	P	P	11.7043	11.5491	11.7464	P	P	P
209811_at	0.000169	2.00244	down	8.97897	8.94743	8.85461	P	P	P	10.0049	9.95013	9.83129	P	P	P
209921_at	0.00248325	3.37577	down	9.18317	8.61232	8.82368	P	P	P	10.4517	10.7162	10.7169	P	P	P
211162_x_at	0.0177222	3.37222	down	9.06763	8.23992	8.25686	P	P	P	10.2368	10.1693	10.4194	P	P	P
211708_s_at	0.00243178	3.4478	down	9.34501	8.80223	8.72366	P	P	P	10.4986	11.0444	10.6849	P	P	P
211959_at	0.0203201	2.03026	down	8.6764	9.24447	8.90441	P	P	P	9.9238	10.0429	9.92357	P	P	P
212105_s_at	0.0217876	2.12405	down	8.39576	7.83378	7.88694	P	P	P	9.20575	9.08611	9.08507	P	P	P
212168_at	0.00286549	2.03292	down	10.805	10.791	10.7838	P	P	P	11.8941	11.7044	11.8521	P	P	P
212298_at	3.41e-05	2.21604	down	7.49802	7.40659	7.53176	P	P	P	8.682	8.54693	8.65139	P	P	P
212353_at	0.000203	2.178	down	7.25532	7.07946	7.05715	P	P	P	8.18112	8.23044	8.34938	P	P	P
212385_at	0.0116404	2.28291	down	7.27804	7.25939	7.21173	P	P	P	8.42411	8.21237	8.68531	P	P	P
212558_at	0.0097549	2.00221	down	9.4726	9.45461	9.14869	P	P	P	10.3636	10.3837	10.3334	P	P	P
213221_s_at	0.0047955	2.87467	down	6.24078	6.75859	6.63154	P	P	M	8.11507	8.39012	7.69591	P	P	P
213291_s_at	0.000237	2.01591	down	10.0435	10.2203	10.0972	P	P	P	11.0784	11.1232	11.1937	P	P	P
213562_s_at	0.0136026	2.12731	down	8.79307	8.35454	8.74787	P	P	P	9.76247	9.72693	9.67318	P	P	P
214079_at	0.0145082	2.27197	down	6.91235	6.95773	6.78482	P	P	A	8.41246	7.86815	7.92613	P	P	P
214119_s_at	7.79e-05	2.31193	down	10.5993	10.5763	10.4444	P	P	P	11.6821	11.7798	11.7854	P	P	P
214330_at	0.0303466	2.10705	down	6.4802	5.6666	6.35885	A	M	P	7.51151	7.29541	6.9244	P	P	P
214605_x_at	0.0225447	2.22739	down	5.56368	6.30248	5.78953	P	P	P	6.98405	6.93137	7.20634	P	P	P
214666_x_at	0.000901	2.19344	down	7.59217	7.85564	7.55811	P	P	P	8.69557	8.7678	8.94213	P	P	P
214706_at	0.00116545	2.14286	down	7.57597	7.82022	7.90404	P	P	P	8.92019	8.97315	8.70551	P	P	P
214862_x_at	0.000303	3.13222	down	8.31213	8.22554	8.56728	P	P	P	9.92501	10.2029	9.91858	P	P	P
215020_at	0.00499032	2.73818	down	6.5187	6.28065	6.52244	A	A	A	7.69485	7.76162	8.22496	P	P	P
215021_s_at	0.0169599	2.48804	down	6.87862	6.11253	6.14928	A	A	A	7.5426	7.98762	7.55524	P	P	P
215207_x_at	0.0138233	2.05345	down	9.05697	8.49667	8.48659	P	P	P	9.57806	9.59673	9.9796	P	P	P
215245_x_at	0.00308141	2.13149	down	11.9433	11.8614	11.925	P	P	P	12.9912	12.8658	13.1483	P	P	P
215446_s_at	0.0015957	2.16014	down	8.49543	8.77097	8.80117	P	P	P	9.71188	9.781	9.90807	P	P	P
216100_s_at	0.0356172	2.04393	down	6.76425	5.92893	6.60683	A	P	P	7.17713	7.71075	7.50617	P	P	P
216361_s_at	0.0472987	3.06982	down	3.87734	5.25156	5.12585	P	P	A	6.72149	6.71284	5.67488	P	P	P
216417_x_at	0.0305904	2.0223	down	8.58393	8.51575	7.99963	P	P	P	9.34997	9.39756	9.39976	P	P	P
216607_s_at	0.0012951	2.09962	down	9.62497	9.37844	9.30179	P	P	P	10.4496	10.3877	10.6783	P	P	P
217595_at	0.0443152	2.54199	down	4.81281	5.99619	5.73056	P	P	A	6.67388	6.50213	7.40143	P	P	P
217678_at	0.00696482	3.71861	down	7.65217	8.60703	8.18072	P	P	P	9.75439	9.98043	10.3894	P	P	P
217824_at	0.00810904	2.51038	down	7.83069	8.483	8.21752	P	P	P	9.65891	9.54045	9.31556	P	P	P
217833_at	0.000111	2.03067	down	10.6417	10.4874	10.6088	P	P	P	11.5237	11.5897	11.6903	P	P	P
218041_x_at	0.00106904	2.06463	down	11.8574	11.8007	11.7798	P	P	P	12.8216	12.7794	12.9745	P	P	P
218783_at	0.000113	2.12331	down	7.7702	7.94806	7.83526	P	P	P	8.86358	8.94163	9.00726	P	P	P
218865_at	0.0137284	2.01186	down	9.84774	9.43647	9.60267	P	P	P	10.6366	10.6354	10.6404	P	P	P
219026_s_at	0.048889	2.26374	down	5.66453	5.7439	5.79945	A	P	A	6.58584	7.46739	6.69077	P	P	P
219270_at	0.0139311	4.42414	down	5.7081	5.82319	5.61421	A	A	A	7.40677	8.38236	7.79257	P	P	P
219321_at	0.0326843	2.00358	down	7.22472	8.0046	7.52688	P	P	P	8.57488	8.42746	8.7616	P	P	P
219447_s_at	0.00550864	2.00451	down	8.10531	7.72349	7.6853	P	P	P	8.91994	9.00769	8.59624	P	P	P
219683_at	0.00228986	2.00578	down	8.14484	8.08676	8.20238	P	P	P	9.18601	9.26463	8.99582	P	P	P
219798_s_at	0.000709	2.02904	down	9.53444	9.47047	9.57356	P	P	P	10.5102	10.4657	10.665	P	P	P
219904_at	0.00204432	2.88536	down	5.77469	6.02985	6.30534	A	A	A	7.65819	7.67683	7.36111	P	P	P
220038_at	0.0074928	2.95177	down	8.18139	7.74453	7.54024	P	P	P	9.52546	9.27927	9.34617	P	P	P
220039_s_at	0.00012	2.3386	down	5.80608	5.90457	5.72406	P	P	P	7.12578	6.92201	7.06385	P	P	P
220251_at	0.000798	2.6603	down	7.39028	7.60037	7.22002	P	P	P	8.66695	8.7518	9.02669	P	P	P
220444_at	0.0104768	2.47126	down	5.24496	5.81149	5.57864	A	A	A	6.87362	6.75646	6.92076	P	P	P
220474_at	0.00176842	2.51417	down	6.63009	6.32365	6.3278	P	P	P	7.66938	7.82534	7.77706	P	P	P
220915_s_at	0.0247521	2.21564	down	6.17612	6.97886	6.46684	P	P	A	7.48846	7.7337	7.84284	P	P	P
220924_s_at	1.23e-05	2.00772	down	11.7198	11.6511	11.631	P	P	P	12.6702	12.6275	12.7209	P	P	P
221079_s_at	0.00898668	2.36107	down	8.68817	8.01975	8.24264	P	P	P	9.57253	9.31233	9.78402	P	P	P
222317_at	0.0394025	2.38856	down	6.06097	6.9663	6.74388	P	P	A	7.74357	7.86626	7.92975	P	P	P
37079_at	0.000975	2.09535	down	7.5024	7.62317	7.55186	P	P	P	8.48643	8.6813	8.71128	P	P	P
222385_x_at	0.0379277	2.16987	down	8.1499	7.35483	7.47795	P	A	P	8.65842	8.78921	8.8879	P	P	P
222566_at	0.00156618	2.15789	down	6.65053	6.52416	6.49719	A	P	P	7.83922	7.53696	7.62457	P	P	P
222662_at	0.00305799	2.12424	down	7.40204	7.52387	7.67228	P	P	P	8.86168	8.51564	8.48172	P	P	P
222663_at	0.0359995	2.02729	down	7.88751	7.67086	7.1143	P	P	P	8.48924	8.22327	9.01883	P	P	P
222668_at	0.000647	2.58633	down	9.64129	9.68057	9.84109	P	P	P	11.1261	11.1004	11.0491	P	P	P
222679_s_at	0.0236706	2.10281	down	7.4964	7.21959	6.74826	P	P	P	8.35084	7.82246	8.5079	P	P	P
222808_at	0.00691982	2.3449	down	9.64675	9.78974	9.19058	P	P	P	10.6676	10.6177	11.0303	P	P	P
223195_s_at	0.0282833	2.32323	down	9.15986	8.38136	8.36184	P	P	P	9.63782	9.86713	10.0465	P	P	P
223196_s_at	0.00086	2.05781	down	9.40488	9.24446	9.12251	P	P	P	10.186	10.2497	10.4595	P	P	P
223400_s_at	0.00106809	2.80369	down	6.75511	6.69574	6.93863	P	P	A	8.11178	8.22968	8.50999	P	P	P
224716_at	0.00015	2.07043	down	9.27002	9.17729	9.31424	P	P	P	10.3065	10.3404	10.2644	P	P	P
225133_at	0.00198596	2.19129	down	8.77132	9.07321	8.89029	P	P	P	9.97787	9.88276	10.2695	P	P	P
225145_at	0.00535541	2.8217	down	7.58027	6.99476	7.20818	P	P	P	8.72279	8.90575	8.64436	P	P	P
225290_at	0.000324	2.03847	down	9.89163	10.0195	9.87748	P	P	P	10.839	10.9795	11.0525	P	P	P
225342_at	7.15e-06	2.03874	down	11.1406	11.1945	11.2215	P	P	P	12.2494	12.2057	12.1846	P	P	P
225626_at	0.0184729	2.06393	down	9.37016	8.7197	8.97231	P	P	P	9.92306	10.2108	10.0645	P	P	P
225661_at	0.0183147	2.04108	down	6.94023	7.55691	7.49457	P	P	P	8.32605	8.55414	8.19953	P	P	P
225974_at	0.00108569	2.25548	down	9.03505	8.80985	8.75674	P	P	P	9.99228	9.99727	10.1324	P	P	P
226490_at	0.00422888	2.14987	down	8.80231	8.95261	8.83823	P	P	P	9.78178	9.96164	10.1625	P	P	P
226561_at	0.000201	2.11407	down	7.90723	7.84738	7.70656	P	P	P	8.9503	8.78523	8.9657	P	P	P
226649_at	0.00481368	2.69437	down	8.70105	8.63432	8.48122	P	P	P	10.2269	10.1453	9.73429	P	P	P
226766_at	0.0221127	3.58238	down	6.54684	6.34605	5.61426	P	P	P	8.06198	7.97835	7.98958	P	P	P
226775_at	6.39e-05	2.82284	down	7.26299	7.23897	7.42117	P	P	P	8.81604	8.69132	8.9072	P	P	P
226924_at	0.00509766	2.04807	down	7.62138	7.9609	7.80516	P	P	P	8.84191	8.77082	8.8775	P	P	P
227335_at	0.00142015	4.36863	down	7.2095	7.24645	6.70209	P	P	P	9.14129	9.02896	9.36933	P	P	P
227354_at	0.0015773	2.17206	down	8.31128	8.20677	7.98227	P	P	P	9.22349	9.23482	9.3992	P	P	P
227361_at	0.00574679	2.41511	down	9.18021	8.9482	9.32794	P	P	P	10.4099	10.4692	10.3935	P	P	P
227467_at	0.0272571	2.22466	down	8.80382	9.07867	8.29462	P	P	P	10.0104	9.73878	9.88868	P	P	P
227624_at	9.84e-05	2.04674	down	8.08506	8.21177	8.23868	P	P	P	9.19019	9.16074	9.28457	P	P	P
227804_at	0.0115123	2.03147	down	8.62878	8.96193	9.09258	P	P	P	9.88635	10.0052	9.85926	P	P	P
227911_at	0.0451385	2.17188	down	6.28224	5.7967	6.6523	A	P	M	7.39133	7.36205	7.33469	P	P	P
228006_at	0.0228966	2.03743	down	6.8796	7.32688	6.75896	P	P	P	8.08081	8.01529	7.9496	P	P	P
228760_at	0.000288	2.16147	down	9.0522	8.84138	8.87274	P	P	P	10.0566	10.1028	9.94299	P	P	P
228765_at	0.000277	2.14439	down	8.04204	8.19354	8.17707	P	P	P	9.11179	9.32766	9.27489	P	P	P
228827_at	4.69e-05	5.12625	down	7.70978	7.69413	7.83168	P	P	P	9.98179	10.2288	10.0987	P	P	P
228915_at	0.00011	2.64416	down	10.2374	10.4657	10.3492	P	P	P	11.6256	11.8356	11.7996	P	P	P
228949_at	0.000246	2.10403	down	10.646	10.5539	10.5187	P	P	P	11.7263	11.677	11.5348	P	P	P
228967_at	0.000278	2.07773	down	8.45412	8.50493	8.47721	P	P	P	9.57811	9.5618	9.46136	P	P	P
229018_at	0.0258358	2.16025	down	8.38131	7.72898	8.17761	P	P	P	9.23493	9.2466	9.13995	P	P	P
229022_at	0.000986	2.27099	down	8.4302	8.42291	8.32369	P	P	P	9.54221	9.46712	9.71744	P	P	P
229134_at	0.0135723	2.69609	down	6.36252	5.94906	6.8323	A	A	A	7.94301	7.49241	8.00106	P	P	P
229156_s_at	0.00232806	2.13045	down	8.83406	9.22789	9.09125	P	P	P	10.2827	10.0028	10.1412	P	P	P
229288_at	0.00071	2.39776	down	8.5016	8.5174	8.67461	P	P	P	9.71743	9.7592	10.002	P	P	P
229569_at	0.00877733	2.78133	down	5.64367	5.04158	5.75989	A	A	A	6.53667	7.22947	7.10632	P	P	P
229649_at	0.00490543	2.68133	down	8.37278	8.61612	8.93001	P	P	P	9.94023	10.2034	10.0442	P	P	P
229873_at	0.0384137	3.47303	down	4.9779	6.29354	5.47508	A	A	A	7.40398	7.23766	7.49346	P	P	P
229926_at	0.00208634	3.30542	down	6.40355	7.01148	6.57583	P	P	P	8.10873	8.44558	8.61105	P	P	P
229928_at	0.0333882	2.67376	down	5.16836	5.13472	5.02538	P	M	A	6.91232	5.99093	6.68182	P	P	P
230312_at	0.0143986	2.11087	down	8.14912	8.47401	8.37389	P	P	P	9.08194	9.7279	9.42069	P	P	P
230386_at	0.00346198	2.17536	down	6.77178	7.14379	7.20521	P	P	P	7.94826	8.26508	8.27119	P	P	P
230657_at	0.0155523	2.23089	down	4.76835	5.49449	5.29888	P	A	A	6.62904	6.37884	6.02671	P	P	P
231832_at	0.00416807	2.26883	down	6.87071	7.24153	6.74179	P	P	P	8.1154	7.95197	8.3325	P	P	P
231840_x_at	0.0301807	2.03843	down	8.37292	8.18915	7.94853	P	P	P	8.99027	8.93579	9.66692	P	P	P
231950_at	0.000748	2.34516	down	6.815	6.9643	6.91827	P	P	P	8.25834	7.9817	8.1466	P	P	P
232013_at	0.0284014	2.18535	down	6.20768	6.65382	5.76193	A	A	A	7.08764	7.3043	7.61508	P	P	P
232137_at	0.00101156	2.26924	down	6.0154	5.83602	5.83284	P	P	A	7.03674	7.08621	7.10794	P	P	P
232475_at	0.02839	3.28471	down	6.42597	5.77017	6.95819	A	A	A	7.90272	8.28779	8.11111	P	P	P
233013_x_at	0.00217969	2.26457	down	11.2901	10.9775	10.8906	P	P	P	12.0705	12.1682	12.4571	P	P	P
233421_s_at	0.00290277	2.32251	down	6.74169	6.63578	6.97697	P	P	P	8.00483	8.06568	7.931	P	P	P
234975_at	0.0325521	2.07316	down	6.48223	6.50087	6.56931	P	P	P	7.17442	7.82632	7.70715	P	P	P
234979_at	0.0020278	2.08137	down	8.65438	8.81784	8.47678	P	P	P	9.84599	9.78239	9.49323	P	P	P
235039_x_at	0.0117441	2.21131	down	7.78682	8.42446	8.12833	P	P	P	9.24196	9.102	9.43033	P	P	P
235092_at	0.000293	2.06362	down	7.45661	7.23785	7.33101	P	P	P	8.47959	8.36337	8.31804	P	P	P
235215_at	0.00871656	2.54433	down	8.54544	8.61428	8.18007	P	P	P	9.82437	9.80097	9.75631	P	P	P
235798_at	0.000516	2.20836	down	8.92925	9.19871	8.98364	P	P	P	10.2342	10.0445	10.2618	P	P	P
235962_at	0.0364985	2.6219	down	5.65553	6.66206	6.54331	A	P	A	7.76071	7.81735	7.45469	P	P	P
236330_at	0.0418528	2.03257	down	6.91315	6.87675	6.09566	P	P	P	7.84894	7.72907	7.37747	P	P	P
236728_at	0.0434918	3.02415	down	4.99729	5.68544	4.48534	A	A	A	6.68321	6.59648	6.67798	P	P	P
237121_at	0.0133735	3.04792	down	4.60097	3.64499	3.98538	A	A	A	5.51152	5.3579	6.18539	P	P	P
237215_s_at	0.0463693	13.0726	down	5.76235	3.04281	5.5267	A	A	A	8.71136	8.58974	8.15619	P	P	P
237327_at	0.0424616	2.07455	down	5.60875	5.41796	5.87614	P	P	A	7.19301	6.60985	6.2584	P	P	P
238533_at	0.00553142	2.02742	down	6.63643	6.7164	6.56767	P	P	A	7.44036	7.76242	7.77666	P	P	P
238562_at	0.0102575	2.56891	down	5.84014	6.37507	5.81487	P	P	A	7.07106	7.81069	7.2318	P	P	P
238695_s_at	0.00839942	2.17227	down	6.91533	6.37026	6.76854	P	P	P	7.63757	7.64193	8.13223	P	P	P
239511_s_at	0.00736292	2.41847	down	6.68009	6.04124	6.47403	P	P	P	7.39538	7.65572	7.96655	P	P	P
239866_at	0.0373224	2.38683	down	6.82542	6.11895	5.98421	P	M	P	7.61327	7.60467	7.47592	P	P	P
240089_at	0.0258127	2.93216	down	5.76072	6.5953	6.74809	P	P	A	8.01009	8.05335	7.69656	P	P	P
240318_at	0.048497	2.58151	down	5.07504	6.21846	5.91058	A	A	A	6.91471	7.19657	7.19745	P	P	P
240467_at	0.0102121	2.32844	down	6.62787	7.30806	7.09048	P	P	P	8.34591	7.95742	8.38118	P	P	P
240964_at	0.00646299	2.48603	down	4.86796	4.43578	4.74485	A	A	A	5.72303	6.35619	5.91091	P	P	P
241680_at	0.0188826	2.08649	down	7.08176	7.63526	7.78195	P	P	P	8.60997	8.27274	8.7995	P	P	P
241700_at	0.0181982	2.26709	down	8.03793	7.3466	7.33051	P	P	P	8.77749	8.47895	9.00111	P	P	P
243452_at	0.0200586	2.41785	down	5.14829	4.82554	5.49746	A	P	A	6.46486	6.36595	6.46167	P	P	P
243560_at	0.0243787	2.9384	down	5.51283	6.36521	5.45577	M	P	A	7.13704	7.39996	7.46191	P	P	P
244623_at	0.000302	2.02075	down	7.54215	7.54598	7.4085	P	P	P	8.39365	8.59526	8.55241	P	P	P
244774_at	0.00404796	2.44182	down	7.46725	6.96202	7.23279	P	P	P	8.72804	8.19982	8.59806	P	P	P
244828_x_at	0.022717	2.10081	down	10.1087	10.7337	10.5093	P	P	P	11.574	11.4327	11.5579	P	P	P
1552306_at	0.0125609	2.3889	down	6.69026	7.42408	6.89724	P	P	P	8.14386	8.10177	8.53498	P	P	P
1552766_at	0.0496581	3.02656	down	7.18662	5.67921	6.77767	P	P	P	7.87627	7.8164	8.74386	P	P	P
1553685_s_at	0.00716141	2.88969	down	5.54277	5.52785	6.20956	P	P	A	7.08122	7.10963	7.68207	P	P	P
1564053_a_at	0.0107656	2.06323	down	5.75029	6.34754	5.94426	P	P	M	7.17111	6.79856	7.20713	P	P	P
1555225_at	0.00367437	2.59402	down	8.65082	9.12063	8.90458	P	P	P	10.3172	10.3379	10.1465	P	P	P
1555465_at	0.012989	2.18606	down	6.84775	6.32611	6.77726	M	P	P	7.69953	7.88716	7.74942	P	P	P
1555829_at	0.0166317	6.43835	down	3.80454	4.34552	3.1085	A	A	A	6.506	6.40956	6.40307	P	P	P
1555830_s_at	0.0156286	2.02149	down	7.02599	6.51402	7.01745	P	P	P	7.49897	8.05124	8.05351	P	P	P
1555929_s_at	0.0100999	4.73869	down	4.95922	4.90554	3.94791	A	A	A	6.64916	7.14789	6.74908	P	P	P
1556110_at	0.0114634	2.0066	down	7.27462	6.72951	7.1831	P	P	P	7.91217	8.26356	8.02576	P	P	P
1556758_at	0.0495319	3.20118	down	3.99103	3.52058	5.02326	A	A	A	5.81853	5.59133	6.16083	P	P	P
1557638_at	0.00214609	2.03624	down	7.7898	7.51691	7.4906	P	P	P	8.41106	8.74826	8.71571	P	P	P
1557754_at	0.013804	2.5032	down	6.49205	7.1135	7.06914	P	P	P	8.08019	8.23754	8.32827	P	P	P
1558214_s_at	0.0177417	3.52622	down	7.60223	6.47431	6.59842	A	A	P	8.29262	8.71458	9.12211	P	P	P
1558279_a_at	0.0203511	3.06775	down	6.80509	6.27448	5.73877	P	P	P	8.03064	8.0304	7.60885	P	P	P
1558508_a_at	6.23e-05	2.34268	down	8.61847	8.5919	8.52747	P	P	P	9.87327	9.82094	9.72811	P	P	P
1558699_a_at	0.0259666	2.40775	down	7.01603	7.87697	7.35352	P	P	P	8.85587	8.64412	8.54959	P	P	P
1558794_at	0.0458951	2.32253	down	4.64014	5.18882	5.68984	P	P	A	6.45312	6.19553	6.51723	P	P	P
1559266_s_at	0.0121312	2.39727	down	7.51286	7.68123	7.06136	P	P	P	8.78848	8.70633	8.54482	P	P	P
1562960_at	0.0339513	2.06447	down	4.79738	5.66703	5.25073	A	M	A	6.18241	6.12155	6.5485	P	P	P
1569253_at	0.00426068	2.05328	down	6.2194	5.78282	6.07526	P	P	P	6.94913	7.30728	6.93488	P	P	P
1569316_at	0.0287517	2.01453	down	5.72619	5.27699	6.03031	P	P	M	6.37122	7.07992	6.61367	P	P	P
